# Supplementary material for: Progressive evolution of Streptococcus equi from Streptococcus equi subsp. zooepidemicus and adaption to equine hosts
Source: Microb Genom. 2025 Mar 28;11(3):001366. doi: 10.1099/mgen.0.001366 (PMC12453393; doi:10.1099/mgen.0.001366)
Supplement: Uncited Table S1. [file mgen-11-01366-s002.xlsx]

## Sheet: Supplementary_data_1 (1)
Isolate ID	AKA	Species	Project	Submitter	ENA Accession	Sequnce data type	Year of isolation	Country of isolation	Location	Sampling method	Carriage type	fastbaps cluster	Mitchell et al. fastbaps cluster (PW)	MLST	SeM type	Lineage Fitness Group	slaA presence	seeL presence	seeM presence	seeH presence	seeI presence	equibactin profile number	eqbA presence	eqbB presence	eqbC presence	eqbD presence	eqbE presence	eqbF presence	eqbG presence	eqbH presence	eqbI presence	eqbJ presence	eqbK presence	eqbL presence	eqbM presence	eqbN presence	sdn presence	representatives for ancestral state reconstruction with S. zooepidemicus
31741_2_296	31741_2#296	S. equi	SES	Dr Abigail McGlennon, Royal Veterinary College	ERS20597534	Short	2016	United Kingdom	Lanarkshire	Guttural pouch wash	Acute	7	2	151	104~	N/A - not used in lineage analysis	100% found	100% found	100% found	100% found	100% found	eqb1	100% found	100% found	100% found	100% found	100% found	100% found	100% found	100% found	100% found	100% found	100% found	100% found	100% found	100% found	Negative	Yes
31741_2_11	31741_2#11	S. equi	SES	Animal Health Trust	ERS20597350	Short	2016	United Kingdom	Devon	Guttural pouch wash	Carrier	7	2	151	9	5	100% found	100% found	100% found	100% found	100% found	eqb1	100% found	100% found	100% found	100% found	100% found	100% found	100% found	100% found	100% found	100% found	100% found	100% found	100% found	100% found	Positive	No
31741_2_233	31741_2#233	S. equi	SES	Animal Health Trust	ERS20597473	Short	2016	United Kingdom	Lincolnshire	Charcoal swab	Acute	7	2	151	9	5	100% found	100% found	100% found	100% found	100% found	eqb1	100% found	100% found	100% found	100% found	100% found	100% found	100% found	100% found	100% found	100% found	100% found	100% found	100% found	100% found	Positive	No
31741_2_15	31741_2#15	S. equi	SES	Animal Health Trust	ERS20597386	Short	2016	United Kingdom	Devon	Guttural pouch wash	Carrier	7	2	151	9	5	100% found	100% found	100% found	100% found	100% found	eqb1	100% found	100% found	100% found	100% found	100% found	100% found	100% found	100% found	100% found	100% found	100% found	100% found	100% found	100% found	Positive	No
31741_2_373	31741_2#373	S. equi	SES	Animal Health Trust	ERS20597615	Short	2016	United Kingdom	Berkshire	Guttural pouch wash	Unknown	7	2	151	9	5	100% found	100% found	100% found	100% found	100% found	eqb1	100% found	100% found	100% found	100% found	100% found	100% found	100% found	100% found	100% found	100% found	100% found	100% found	100% found	100% found	Positive	No
S052	S052	S. equi	SES	Dr Abigail McGlennon, Royal Veterinary College	ERS20597770	Short	2022	United Kingdom	South Devon	guttural pouch wash	Post infection screening	7	N/A - not in paper	151	251	N/A - not used in lineage analysis	100% found	100% found	100% found	100% found	100% found	eqb1	100% found	100% found	100% found	100% found	>99% found	100% found	>99% found	100% found	100% found	100% found	100% found	100% found	100% found	100% found	Negative	No
S038	S038	S. equi	SES	Dr Abigail McGlennon, Royal Veterinary College	ERS20597761	Short	2022	United Kingdom	South Devon	guttural pouch wash	Post infection screening	7	N/A - not in paper	151	251	N/A - not used in lineage analysis	100% found	100% found	100% found	100% found	100% found	eqb1	100% found	100% found	100% found	100% found	100% found	100% found	100% found	100% found	100% found	100% found	100% found	100% found	100% found	100% found	Negative	No
31741_2_360	31741_2#360	S. equi	SES	Animal Health Trust	ERS20597602	Short	2016	United Kingdom	Dorset	Guttural pouch wash	Unknown	7	2	151	9	5	100% found	100% found	100% found	100% found	100% found	eqb1	100% found	100% found	100% found	100% found	100% found	100% found	100% found	100% found	100% found	100% found	100% found	100% found	100% found	100% found	Positive	No
S067	S067	S. equi	SES	Dr Abigail McGlennon, Royal Veterinary College	ERS20597784	Short	2022	United Kingdom	Norfolk	swab	acute	7	N/A - not in paper	179	249	8	100% found	100% found	>99% found	100% found	100% found	eqb1	100% found	100% found	100% found	100% found	>99% found	100% found	100% found	100% found	100% found	100% found	100% found	100% found	100% found	100% found	Negative	No
S062	S062	S. equi	SES	Dr Abigail McGlennon, Royal Veterinary College	ERS20597779	Short	2022	United Kingdom	Norfolk	swab	Post infection screening	7	N/A - not in paper	179	249	8	100% found	100% found	100% found	100% found	100% found	eqb1	100% found	100% found	100% found	100% found	100% found	100% found	100% found	100% found	100% found	>99% found	100% found	100% found	100% found	100% found	Negative	No
31741_2_268	31741_2#268	S. equi	SES	Animal Health Trust	ERS20597507	Short	2017	United Kingdom	Buckinghamshire	Nasopharyngeal swab	Acute	7	2	151	9	5	100% found	100% found	100% found	100% found	100% found	eqb1	100% found	100% found	100% found	100% found	100% found	100% found	100% found	100% found	100% found	100% found	100% found	100% found	100% found	100% found	Positive	No
31741_2_163	31741_2#163	S. equi	SES	Animal Health Trust	ERS20597400	Short	2017	United Kingdom	Kent	Guttural pouch wash	Unknown	7	2	151	9	5	100% found	100% found	100% found	100% found	100% found	eqb1	100% found	100% found	100% found	100% found	100% found	100% found	100% found	100% found	100% found	100% found	100% found	100% found	100% found	100% found	Positive	No
31741_2_292	31741_2#292	S. equi	SES	Animal Health Trust	ERS20597530	Short	2018	United Kingdom	Pembrokeshire	Guttural pouch wash	Carrier	7	2	151	48	5	100% found	100% found	100% found	100% found	100% found	eqb1	100% found	100% found	100% found	100% found	100% found	100% found	100% found	100% found	100% found	100% found	100% found	100% found	100% found	100% found	Positive	No
31741_2_123	31741_2#123	S. equi	SES	Animal Health Trust	ERS20597361	Short	2018	United Kingdom	Devon	Nasopharyngeal swab	Acute	7	2	151	9	5	100% found	100% found	100% found	100% found	100% found	eqb1	100% found	100% found	100% found	100% found	100% found	100% found	100% found	100% found	100% found	100% found	100% found	100% found	100% found	100% found	Positive	No
31741_2_130	31741_2#130	S. equi	SES	Animal Health Trust	ERS20597368	Short	2018	United Kingdom	Buckinghamshire	Nasopharyngeal swab	Carrier	7	2	151	9	5	100% found	100% found	100% found	100% found	100% found	eqb1	100% found	100% found	100% found	100% found	100% found	100% found	100% found	100% found	100% found	100% found	100% found	100% found	100% found	100% found	Positive	No
31741_2_320	31741_2#320	S. equi	SES	Animal Health Trust	ERS20597560	Short	2018	United Kingdom	Cheshire	Nasopharyngeal swab	Unknown	7	2	151	9	5	100% found	100% found	100% found	100% found	100% found	eqb1	100% found	100% found	100% found	100% found	100% found	100% found	100% found	100% found	100% found	100% found	100% found	100% found	100% found	100% found	Positive	No
31741_2_46	31741_2#46	S. equi	SES	Animal Health Trust	ERS20597636	Short	2018	United Kingdom	Staffordshire	Guttural pouch wash	Carrier	7	2	151	9	5	100% found	100% found	100% found	100% found	100% found	eqb1	100% found	100% found	100% found	100% found	100% found	100% found	100% found	100% found	100% found	100% found	100% found	100% found	100% found	100% found	Positive	No
31741_2_300	31741_2#300	S. equi	SES	Animal Health Trust	ERS20597540	Short	2018	United Kingdom	Lancashire	Nasopharyngeal swab	Acute	7	2	151	9	5	100% found	100% found	100% found	100% found	100% found	eqb1	100% found	100% found	100% found	100% found	100% found	100% found	100% found	100% found	100% found	100% found	100% found	100% found	100% found	100% found	Positive	No
ERX4074793_ERR4076457	UAE5459	S. equi	Mitchell et al.	Central Veterinary Research Laboratory, United Arab Emirates	ERS4532919	Short	2015	United Arab Emirates	Dubai	Guttural pouch wash	Unknown	8	4	179	194	N/A - not used in lineage analysis	100% found	100% found	100% found	100% found	100% found	eqb1	100% found	100% found	100% found	100% found	100% found	>99% found	>99% found	100% found	100% found	100% found	100% found	100% found	100% found	100% found	Negative	No
ERX4074794_ERR4076458	UAE5469	S. equi	Mitchell et al.	Central Veterinary Research Laboratory, United Arab Emirates	ERS4532920	Short	2015	United Arab Emirates	Dubai	Guttural pouch wash	Unknown	6	4	179	194	N/A - not used in lineage analysis	>90% found	>90% found	100% found	>99% found	100% found	eqb1	100% found	100% found	>90% found	100% found	100% found	>99% found	100% found	100% found	100% found	100% found	100% found	100% found	>99% found	100% found	Negative	No
ERX4074796_ERR4076460	UAE6068	S. equi	Mitchell et al.	Central Veterinary Research Laboratory, United Arab Emirates	ERS4532922	Short	2016	United Arab Emirates	Dubai	Guttural pouch wash	Unknown	6	4	179	194	N/A - not used in lineage analysis	100% found	100% found	100% found	100% found	100% found	eqb1	100% found	100% found	100% found	100% found	100% found	100% found	>99% found	100% found	100% found	100% found	100% found	100% found	100% found	100% found	Negative	No
6903_8_69	6903_8#69	S. equi	Harris et al.	Ghent University	ERS044426	Short	2009	Belgium	Mellet	Abscess	Acute	7	2	179	189	N/A - not used in lineage analysis	100% found	100% found	100% found	100% found	100% found	eqb1	100% found	100% found	100% found	100% found	100% found	100% found	100% found	100% found	100% found	100% found	100% found	100% found	100% found	100% found	Negative	No
31741_2_282	31741_2#282	S. equi	SES	Animal Health Trust	ERS20597520	Short	2018	United Kingdom	Lanarkshire	Guttural pouch wash	Unknown	7	2	151	9	5	100% found	100% found	100% found	100% found	100% found	eqb1	100% found	100% found	100% found	100% found	100% found	100% found	100% found	100% found	100% found	100% found	100% found	100% found	100% found	100% found	Positive	No
31741_2_25	31741_2#25	S. equi	SES	Animal Health Trust	ERS20597490	Short	2018	United Kingdom	Lanarkshire	Guttural pouch wash	Unknown	7	2	151	9	5	100% found	100% found	100% found	100% found	100% found	eqb1	100% found	100% found	100% found	100% found	100% found	100% found	100% found	100% found	100% found	100% found	100% found	100% found	100% found	100% found	Positive	No
31741_2_59	31741_2#59	S. equi	SES	Animal Health Trust	ERS20597649	Short	2018	United Kingdom	Essex	Guttural pouch wash	Carrier	7	2	151	9	5	100% found	100% found	100% found	100% found	100% found	eqb1	100% found	100% found	100% found	100% found	100% found	100% found	100% found	100% found	100% found	100% found	100% found	100% found	100% found	100% found	Positive	No
ERX4074883_ERR4076547	UK405133	S. equi	Mitchell et al.	Animal Health Trust	ERS4533009	Short	2014	United Kingdom	North Yorkshire	Nasopharyngeal swab	Acute	7	2	151	188	7	100% found	100% found	100% found	100% found	100% found	eqb1	100% found	100% found	100% found	100% found	100% found	100% found	100% found	100% found	100% found	100% found	100% found	100% found	100% found	100% found	Negative	No
ERX4074941_ERR4076605	USA01_25	S. equi	Mitchell et al.	Gluck Equine Research Centre, USA	ERS4533067	Short	1976	United States of America	New York	No_data_given	Unknown	5	1	179	187	N/A - not used in lineage analysis	100% found	100% found	100% found	100% found	100% found	eqb13	Absent	100% found	100% found	100% found	100% found	100% found	100% found	100% found	100% found	100% found	100% found	100% found	100% found	100% found	Negative	Yes
ERX4074944_ERR4076608	USA01_55	S. equi	Mitchell et al.	Gluck Equine Research Centre, USA	ERS4533070	Short	1983	United States of America	New York	No_data_given	Unknown	10	1	179	186	N/A - not used in lineage analysis	100% found	100% found	100% found	100% found	100% found	eqb1	100% found	100% found	100% found	100% found	100% found	100% found	100% found	100% found	100% found	100% found	100% found	100% found	100% found	100% found	Negative	No
ERX4074946_ERR4076610	USA02_08	S. equi	Mitchell et al.	Gluck Equine Research Centre, USA	ERS4533072	Short	1976	United States of America	New York	No_data_given	Unknown	5	6	179	185	N/A - not used in lineage analysis	100% found	100% found	100% found	100% found	100% found	eqb1	100% found	100% found	100% found	100% found	100% found	>99% found	100% found	100% found	100% found	100% found	100% found	100% found	100% found	100% found	Negative	Yes
ERX4074948_ERR4076612	USA02_34	S. equi	Mitchell et al.	Gluck Equine Research Centre, USA	ERS4533074	Short	1993	United States of America	Kentucky	No_data_given	Unknown	5	1	179	184	N/A - not used in lineage analysis	100% found	100% found	100% found	100% found	100% found	eqb1	100% found	100% found	>99% found	100% found	100% found	100% found	100% found	100% found	100% found	100% found	>99% found	100% found	100% found	100% found	Negative	No
ERX4074956_ERR4076620	USA05_45	S. equi	Mitchell et al.	Gluck Equine Research Centre, USA	ERS4533082	Short	2001	United States of America	Washington State	No_data_given	Unknown	10	6	179	183	N/A - not used in lineage analysis	Absent	Absent	100% found	100% found	100% found	eqb1	100% found	100% found	100% found	100% found	>99% found	100% found	100% found	100% found	100% found	100% found	100% found	>99% found	100% found	>99% found	Negative	No
ERX4074963_ERR4076627	USA05_80	S. equi	Mitchell et al.	Gluck Equine Research Centre, USA	ERS4533089	Short	2004	United States of America	Maine	No_data_given	Unknown	10	6	179	182	N/A - not used in lineage analysis	Absent	Absent	100% found	100% found	100% found	eqb1	100% found	100% found	100% found	100% found	>99% found	100% found	>99% found	100% found	100% found	100% found	100% found	100% found	100% found	>99% found	Negative	No
ERX4074980_ERR4076644	USA08_17	S. equi	Mitchell et al.	Gluck Equine Research Centre, USA	ERS4533106	Short	2005	United States of America	Kentucky	No_data_given	Unknown	5	1	179	181	N/A - not used in lineage analysis	100% found	100% found	100% found	100% found	100% found	eqb1	100% found	100% found	100% found	100% found	100% found	100% found	100% found	100% found	100% found	100% found	100% found	>99% found	100% found	100% found	Negative	No
ERX4074984_ERR4076648	USA08_62	S. equi	Mitchell et al.	Gluck Equine Research Centre, USA	ERS4533110	Short	2005	United States of America	Kentucky	No_data_given	Unknown	7	1	179	181	N/A - not used in lineage analysis	100% found	100% found	100% found	100% found	100% found	eqb1	100% found	100% found	100% found	100% found	100% found	>99% found	100% found	100% found	100% found	100% found	100% found	100% found	100% found	100% found	Negative	No
ERX4074986_ERR4076650	USA08_75	S. equi	Mitchell et al.	Gluck Equine Research Centre, USA	ERS4533112	Short	1999	United States of America	Virginia	No_data_given	Unknown	7	1	179	180	N/A - not used in lineage analysis	100% found	100% found	100% found	100% found	100% found	eqb13	Absent	100% found	>99% found	100% found	100% found	100% found	>99% found	100% found	100% found	100% found	>99% found	>99% found	100% found	100% found	Positive with compretence genes	No
ERX4074974_ERR4076638	USA07_32	S. equi	Mitchell et al.	Gluck Equine Research Centre, USA	ERS4533100	Short	2010	United States of America	Kentucky	No_data_given	Unknown	10	1	179	179	N/A - not used in lineage analysis	100% found	100% found	100% found	100% found	100% found	eqb1	100% found	100% found	100% found	100% found	100% found	100% found	>99% found	100% found	100% found	100% found	100% found	>99% found	100% found	100% found	Negative	No
ERX4074994_ERR4076658	USA09_09	S. equi	Mitchell et al.	Gluck Equine Research Centre, USA	ERS4533120	Short	2014	United States of America	Kentucky	No_data_given	Unknown	5	1	179	179	N/A - not used in lineage analysis	100% found	100% found	100% found	100% found	100% found	eqb1	100% found	100% found	100% found	100% found	>99% found	100% found	100% found	100% found	100% found	100% found	100% found	>99% found	100% found	100% found	Negative	No
ERX4074991_ERR4076655	USA09_05	S. equi	Mitchell et al.	Gluck Equine Research Centre, USA	ERS4533117	Short	2014	United States of America	Texas	No_data_given	Unknown	5	1	179	179	N/A - not used in lineage analysis	100% found	100% found	100% found	100% found	100% found	eqb1	100% found	>99% found	>99% found	>99% found	100% found	100% found	100% found	100% found	100% found	100% found	100% found	>99% found	100% found	100% found	Negative	No
ERX4074972_ERR4076636	USA07_16	S. equi	Mitchell et al.	Gluck Equine Research Centre, USA	ERS4533098	Short	2009	United States of America	Kentucky	No_data_given	Unknown	5	1	179	179	N/A - not used in lineage analysis	100% found	100% found	100% found	100% found	100% found	eqb1	100% found	100% found	100% found	100% found	100% found	100% found	100% found	100% found	100% found	100% found	100% found	>99% found	100% found	>99% found	Positive with compretence genes	No
ERX4074979_ERR4076643	USA08_10	S. equi	Mitchell et al.	Gluck Equine Research Centre, USA	ERS4533105	Short	1998	United States of America	Minnesota	No_data_given	Unknown	5	1	179	179	N/A - not used in lineage analysis	100% found	100% found	100% found	100% found	100% found	eqb1	100% found	100% found	100% found	100% found	>99% found	100% found	100% found	100% found	100% found	100% found	100% found	>99% found	100% found	100% found	Negative	No
ERX4074995_ERR4076659	USA09_10	S. equi	Mitchell et al.	Gluck Equine Research Centre, USA	ERS4533121	Short	2013	United States of America	Kentucky	No_data_given	Unknown	5	1	179	179	N/A - not used in lineage analysis	100% found	100% found	100% found	100% found	100% found	eqb1	100% found	100% found	100% found	100% found	100% found	100% found	100% found	100% found	>99% found	100% found	100% found	100% found	>99% found	>90% found	Negative	No
ERX4074998_ERR4076662	USA09_15	S. equi	Mitchell et al.	Gluck Equine Research Centre, USA	ERS4533124	Short	2009	United States of America	Indiana	No_data_given	Unknown	10	1	179	178	N/A - not used in lineage analysis	100% found	100% found	100% found	100% found	100% found	eqb1	100% found	100% found	100% found	100% found	100% found	100% found	>99% found	100% found	100% found	100% found	100% found	100% found	100% found	100% found	Positive with compretence genes	No
ERX4074973_ERR4076637	USA07_22	S. equi	Mitchell et al.	Gluck Equine Research Centre, USA	ERS4533099	Short	2009	United States of America	Indiana	No_data_given	Unknown	5	1	179	178	N/A - not used in lineage analysis	100% found	100% found	100% found	100% found	100% found	eqb1	100% found	100% found	100% found	100% found	100% found	100% found	100% found	100% found	100% found	100% found	100% found	100% found	100% found	100% found	Positive with compretence genes	No
ERX4074959_ERR4076623	USA05_61	S. equi	Mitchell et al.	Gluck Equine Research Centre, USA	ERS4533085	Short	2002	United States of America	California	No_data_given	Unknown	5	1	179	178	N/A - not used in lineage analysis	<80% found	<80% found	Absent	100% found	100% found	eqb22	Absent	Absent	Absent	Absent	Absent	Absent	Absent	Absent	Absent	Absent	Absent	Absent	Absent	Absent	Negative	No
31741_2_308	31741_2#308	S. equi	SES	Animal Health Trust	ERS20597547	Short	2018	United Kingdom	Northamptonshire	Nasopharyngeal swab	Acute	7	2	151	9	5	100% found	100% found	100% found	100% found	100% found	eqb1	100% found	100% found	100% found	100% found	100% found	100% found	100% found	100% found	100% found	100% found	100% found	100% found	100% found	100% found	Positive	No
31741_2_6	31741_2#6	S. equi	SES	Animal Health Trust	ERS20597650	Short	2018	United Kingdom	Derbyshire	Nasopharyngeal swab	Unknown	7	2	151	9	5	100% found	100% found	100% found	100% found	100% found	eqb1	100% found	100% found	100% found	100% found	100% found	100% found	100% found	100% found	100% found	100% found	100% found	100% found	100% found	100% found	Positive	No
ERX4074815_ERR4076479	UK301004	S. equi	Mitchell et al.	Animal Health Trust	ERS4532941	Short	2013	United Kingdom	Northamptonshire	Abscess	Acute	7	5	179	174	7	100% found	100% found	100% found	100% found	100% found	eqb1	100% found	100% found	>99% found	100% found	100% found	100% found	100% found	100% found	100% found	100% found	100% found	100% found	100% found	100% found	Negative	No
ERX4074867_ERR4076531	UK403616	S. equi	Mitchell et al.	Animal Health Trust	ERS4532993	Short	2014	United Kingdom	Staffordshire	Abscess	Acute	4	2	151	173	2	100% found	100% found	100% found	100% found	100% found	eqb1	100% found	100% found	100% found	100% found	100% found	100% found	100% found	100% found	100% found	100% found	100% found	100% found	100% found	100% found	Negative	No
ERX4074814_ERR4076478	UK300741	S. equi	Mitchell et al.	Animal Health Trust	ERS4532940	Short	2013	United Kingdom	Pembrokeshire	Abscess	Acute	4	2	151	173	3	100% found	100% found	100% found	100% found	100% found	eqb22	Absent	100% found	Absent	Absent	Absent	Absent	Absent	Absent	Absent	Absent	Absent	Absent	Absent	Absent	Negative	No
ERX4074890_ERR4076554	UK407978	S. equi	Mitchell et al.	Animal Health Trust	ERS4533016	Short	2014	United Kingdom	Lancashire	Nasopharyngeal swab	Acute	7	2	151	173	N/A - not used in lineage analysis	100% found	100% found	100% found	100% found	100% found	eqb1	100% found	100% found	100% found	100% found	100% found	100% found	100% found	100% found	100% found	>99% found	100% found	100% found	100% found	100% found	Negative	No
ERX4074899_ERR4076563	UK500213	S. equi	Mitchell et al.	Animal Health Trust	ERS4533025	Short	2015	United Kingdom	Nottinghamshire	Nasopharyngeal swab	Acute	7	2	151	173	8	100% found	100% found	100% found	100% found	100% found	eqb1	100% found	100% found	100% found	100% found	100% found	100% found	100% found	100% found	>90% found	100% found	100% found	100% found	100% found	100% found	Negative	No
ERX4074855_ERR4076519	UK402466	S. equi	Mitchell et al.	Animal Health Trust	ERS4532981	Short	2014	United Kingdom	Cheshire	Nasopharyngeal swab	Acute	7	2	151	173	N/A - not used in lineage analysis	100% found	100% found	100% found	100% found	100% found	eqb1	100% found	100% found	100% found	100% found	100% found	100% found	100% found	100% found	100% found	100% found	100% found	>99% found	100% found	100% found	Negative	No
ERX4074911_ERR4076575	UK600657	S. equi	Mitchell et al.	Animal Health Trust	ERS4533037	Short	2016	United Kingdom	Carmarthenshire	Nasopharyngeal swab	Acute	7	2	151	173	8	100% found	100% found	100% found	100% found	100% found	eqb1	100% found	100% found	100% found	100% found	100% found	100% found	100% found	100% found	100% found	100% found	100% found	100% found	100% found	100% found	Negative	No
ERX4074851_ERR4076515	UK401827	S. equi	Mitchell et al.	Animal Health Trust	ERS4532977	Short	2014	United Kingdom	Staffordshire	Nasal discharge	Acute	7	2	151	173	N/A - not used in lineage analysis	100% found	100% found	100% found	100% found	100% found	eqb1	100% found	100% found	100% found	100% found	>99% found	100% found	100% found	100% found	>99% found	100% found	100% found	100% found	100% found	>99% found	Negative	No
ERX4074931_ERR4076595	UK607921	S. equi	Mitchell et al.	Animal Health Trust	ERS4533057	Short	2016	United Kingdom	Gloucestershire	Abscess	Acute	7	2	151	173	8	100% found	100% found	100% found	100% found	100% found	eqb1	100% found	100% found	100% found	100% found	100% found	100% found	100% found	100% found	100% found	100% found	100% found	100% found	100% found	100% found	Negative	No
31741_2_284	31741_2#284	S. equi	SES	Animal Health Trust	ERS20597522	Short	2018	United Kingdom	Staffordshire	Charcoal swab	Unknown	7	2	151	9	5	100% found	100% found	100% found	100% found	100% found	eqb1	100% found	100% found	100% found	100% found	100% found	100% found	100% found	100% found	100% found	100% found	100% found	100% found	100% found	100% found	Positive	No
31741_2_33	31741_2#33	S. equi	SES	Animal Health Trust	ERS20597569	Short	2018	United Kingdom	Northumberland	Guttural pouch wash	Acute	7	2	151	9	5	100% found	100% found	100% found	100% found	100% found	eqb1	100% found	100% found	100% found	100% found	100% found	100% found	100% found	100% found	100% found	100% found	100% found	100% found	100% found	100% found	Positive	No
31741_2_29	31741_2#29	S. equi	SES	Animal Health Trust	ERS20597527	Short	2018	United Kingdom	Northumberland	Guttural pouch wash	Acute	7	2	151	9	5	100% found	100% found	100% found	100% found	100% found	eqb1	100% found	100% found	100% found	100% found	100% found	100% found	100% found	100% found	100% found	100% found	100% found	100% found	100% found	100% found	Positive	No
31741_2_316	31741_2#316	S. equi	SES	Animal Health Trust	ERS20597555	Short	2018	United Kingdom	Northamptonshire	Guttural pouch wash	Carrier	7	2	151	9	5	100% found	100% found	100% found	100% found	100% found	eqb1	100% found	100% found	100% found	100% found	100% found	100% found	100% found	100% found	100% found	100% found	100% found	100% found	100% found	100% found	Positive	No
31741_2_71	31741_2#71	S. equi	SES	Animal Health Trust	ERS20597662	Short	2018	United Kingdom	Greater Manchester	Nasopharyngeal swab	Unknown	7	2	151	9	5	100% found	100% found	100% found	100% found	100% found	eqb1	100% found	100% found	100% found	100% found	100% found	100% found	100% found	100% found	100% found	100% found	100% found	100% found	100% found	100% found	Positive	No
31741_2_293	31741_2#293	S. equi	SES	Animal Health Trust	ERS20597531	Short	2018	United Kingdom	Sussex	Nasopharyngeal swab	Acute	7	2	151	9	5	100% found	100% found	100% found	100% found	100% found	eqb1	100% found	100% found	100% found	100% found	100% found	100% found	100% found	100% found	100% found	100% found	100% found	100% found	100% found	100% found	Positive	No
31741_2_324	31741_2#324	S. equi	SES	Animal Health Trust	ERS20597563	Short	2018	United Kingdom	Cheshire	Nasopharyngeal swab	Acute	7	2	151	9	5	100% found	100% found	100% found	100% found	100% found	eqb1	100% found	100% found	100% found	100% found	100% found	100% found	100% found	100% found	100% found	100% found	100% found	100% found	100% found	100% found	Positive	No
31741_2_49	31741_2#49	S. equi	SES	Animal Health Trust	ERS20597639	Short	2018	United Kingdom	Hampshire	No_data_given	Unknown	7	2	151	173	N/A - not used in lineage analysis	100% found	100% found	100% found	100% found	100% found	eqb1	100% found	100% found	100% found	100% found	100% found	100% found	100% found	100% found	100% found	100% found	100% found	100% found	100% found	100% found	Negative	No
31741_2_4	31741_2#4	S. equi	SES	Animal Health Trust	ERS20597629	Short	2018	United Kingdom	Argyll and Bute	Nasopharyngeal swab	Acute	7	2	151	9	5	100% found	100% found	>99% found	100% found	100% found	eqb1	100% found	100% found	100% found	100% found	100% found	100% found	100% found	100% found	100% found	100% found	100% found	100% found	100% found	100% found	Positive	No
31741_2_58	31741_2#58	S. equi	SES	Animal Health Trust	ERS20597648	Short	2018	United Kingdom	Hertfordshire	Guttural pouch wash	Acute	7	2	151	9	5	100% found	100% found	100% found	100% found	100% found	eqb1	100% found	100% found	100% found	100% found	100% found	100% found	100% found	100% found	100% found	100% found	100% found	100% found	100% found	100% found	Positive	No
31741_2_79	31741_2#79	S. equi	SES	Animal Health Trust	ERS20597670	Short	2018	United Kingdom	Norfolk	Nasopharyngeal swab	Acute	7	2	151	9	5	100% found	100% found	100% found	100% found	100% found	eqb1	100% found	100% found	100% found	100% found	100% found	100% found	100% found	100% found	100% found	100% found	100% found	100% found	100% found	100% found	Positive	No
31741_2_344	31741_2#344	S. equi	SES	Animal Health Trust	ERS20597584	Short	2018	United Kingdom	Pembrokeshire	Nasopharyngeal swab	Unknown	7	2	151	9	5	100% found	100% found	100% found	100% found	100% found	eqb1	100% found	100% found	100% found	100% found	100% found	100% found	100% found	100% found	100% found	100% found	100% found	100% found	100% found	100% found	Positive	No
31741_2_101	31741_2#101	S. equi	SES	Animal Health Trust	ERS20597341	Short	2018	United Kingdom	Hampshire	Guttural pouch wash	Unknown	7	2	151	76	7	100% found	100% found	100% found	100% found	>99% found	eqb1	100% found	100% found	100% found	100% found	100% found	100% found	100% found	100% found	100% found	100% found	100% found	100% found	100% found	100% found	Negative	No
31741_2_333	31741_2#333	S. equi	SES	Animal Health Trust	ERS20597573	Short	2018	United Kingdom	Pembrokeshire	Nasopharyngeal swab	Unknown	7	2	151	9	5	100% found	100% found	100% found	100% found	100% found	eqb1	100% found	100% found	100% found	100% found	100% found	100% found	100% found	100% found	100% found	100% found	100% found	100% found	100% found	100% found	Positive	No
31741_2_374	31741_2#374	S. equi	SES	Animal Health Trust	ERS20597616	Short	2018	United Kingdom	Northumberland	Nasopharyngeal swab	Acute	7	2	151	9	5	100% found	100% found	100% found	100% found	100% found	eqb1	100% found	100% found	100% found	100% found	100% found	100% found	100% found	100% found	100% found	100% found	100% found	100% found	100% found	100% found	Positive	No
31741_2_319	31741_2#319	S. equi	SES	Animal Health Trust	ERS20597558	Short	2018	United Kingdom	Perthshire	Other	Acute	7	2	151	9	5	100% found	100% found	100% found	100% found	100% found	eqb1	100% found	100% found	100% found	100% found	100% found	100% found	100% found	100% found	100% found	100% found	100% found	100% found	100% found	100% found	Positive	No
31741_2_312	31741_2#312	S. equi	SES	Animal Health Trust	ERS20597551	Short	2018	United Kingdom	Lancashire	Guttural pouch wash	Carrier	7	2	151	9	5	100% found	100% found	100% found	100% found	100% found	eqb1	100% found	100% found	100% found	100% found	100% found	100% found	100% found	100% found	100% found	100% found	100% found	100% found	100% found	100% found	Positive	No
31741_2_76	31741_2#76	S. equi	SES	Animal Health Trust	ERS20597667	Short	2018	United Kingdom	Lancashire	Guttural pouch wash	Acute	7	2	151	9	5	100% found	100% found	>99% found	100% found	100% found	eqb1	100% found	100% found	100% found	100% found	100% found	100% found	100% found	100% found	100% found	100% found	100% found	100% found	100% found	100% found	Positive	No
31741_2_327	31741_2#327	S. equi	SES	Animal Health Trust	ERS20597566	Short	2018	United Kingdom	Perthshire	Guttural pouch wash	Carrier	7	2	151	9	5	100% found	100% found	100% found	100% found	100% found	eqb1	100% found	100% found	100% found	100% found	100% found	100% found	100% found	100% found	100% found	100% found	100% found	100% found	100% found	100% found	Positive	No
31741_2_340	31741_2#340	S. equi	SES	Animal Health Trust	ERS20597580	Short	2018	United Kingdom	Leicestershire	Nasopharyngeal swab	Unknown	7	2	151	9	5	100% found	100% found	100% found	100% found	100% found	eqb1	100% found	100% found	100% found	100% found	100% found	100% found	100% found	100% found	100% found	100% found	100% found	100% found	100% found	100% found	Positive	No
31741_2_336	31741_2#336	S. equi	SES	Animal Health Trust	ERS20597576	Short	2018	United Kingdom	Leicestershire	Nasopharyngeal swab	Acute	7	2	151	9	5	100% found	100% found	100% found	100% found	100% found	eqb1	100% found	100% found	100% found	100% found	100% found	100% found	100% found	100% found	100% found	100% found	100% found	100% found	100% found	100% found	Positive	No
31741_2_106	31741_2#106	S. equi	SES	Animal Health Trust	ERS20597346	Short	2019	United Kingdom	Lancashire	Guttural pouch wash	Carrier	7	2	151	9	5	100% found	100% found	100% found	100% found	100% found	eqb1	100% found	100% found	100% found	100% found	100% found	100% found	100% found	100% found	100% found	100% found	100% found	100% found	100% found	100% found	Positive	No
31741_2_119	31741_2#119	S. equi	SES	Animal Health Trust	ERS20597357	Short	2019	United Kingdom	Cheshire	Nasopharyngeal swab	Unknown	7	2	151	72	5	100% found	100% found	100% found	100% found	100% found	eqb1	100% found	100% found	100% found	100% found	100% found	100% found	100% found	100% found	100% found	100% found	100% found	100% found	100% found	100% found	Positive	No
31741_2_127	31741_2#127	S. equi	SES	Animal Health Trust	ERS20597364	Short	2019	United Kingdom	Monmouthshire	Nasopharyngeal swab	Acute	7	2	151	9	5	100% found	100% found	100% found	100% found	100% found	eqb1	100% found	100% found	100% found	100% found	100% found	100% found	100% found	100% found	100% found	100% found	100% found	100% found	100% found	100% found	Positive	No
31741_2_131	31741_2#131	S. equi	SES	Animal Health Trust	ERS20597369	Short	2019	United Kingdom	Suffolk	Nasopharyngeal swab	Unknown	7	2	151	9	5	100% found	100% found	100% found	100% found	100% found	eqb1	100% found	100% found	100% found	100% found	100% found	100% found	100% found	100% found	100% found	100% found	100% found	100% found	100% found	100% found	Positive	No
31741_2_104	31741_2#104	S. equi	SES	Animal Health Trust	ERS20597344	Short	2017	United Kingdom	South Yorkshire	Guttural pouch wash	Carrier	7	2	179	9	8	100% found	100% found	100% found	100% found	100% found	eqb1	100% found	100% found	100% found	100% found	100% found	100% found	100% found	100% found	100% found	100% found	100% found	100% found	100% found	100% found	Negative	No
31741_2_14	31741_2#14	S. equi	SES	Animal Health Trust	ERS20597377	Short	2019	United Kingdom	Monmouthshire	Guttural pouch wash	Acute	7	2	151	9	5	100% found	100% found	100% found	100% found	100% found	eqb1	100% found	100% found	100% found	100% found	100% found	100% found	100% found	100% found	100% found	100% found	100% found	100% found	100% found	100% found	Positive	No
31741_2_210	31741_2#210	S. equi	SES	Animal Health Trust	ERS20597450	Short	2019	United Kingdom	Suffolk	Guttural pouch wash	Carrier	7	2	151	9	5	100% found	100% found	100% found	100% found	100% found	eqb1	100% found	100% found	100% found	100% found	100% found	100% found	100% found	100% found	100% found	100% found	100% found	100% found	100% found	100% found	Positive	No
31741_2_31	31741_2#31	S. equi	SES	Animal Health Trust	ERS20597549	Short	2019	United Kingdom	Lanarkshire	Other	Acute	7	2	151	9	5	100% found	100% found	100% found	100% found	100% found	eqb1	100% found	100% found	100% found	100% found	100% found	100% found	100% found	100% found	100% found	100% found	100% found	100% found	100% found	100% found	Positive	No
31741_2_105	31741_2#105	S. equi	SES	Animal Health Trust	ERS20597345	Short	2019	United Kingdom	Suffolk	Guttural pouch wash	Acute	4	5	179	7	2	100% found	100% found	100% found	100% found	100% found	eqb1	100% found	100% found	100% found	100% found	100% found	100% found	100% found	100% found	100% found	100% found	100% found	100% found	100% found	100% found	Negative	No
31741_2_203	31741_2#203	S. equi	SES	Animal Health Trust	ERS20597443	Short	2019	United Kingdom	Midlothian	Guttural pouch wash	Carrier	7	2	151	9	5	100% found	100% found	100% found	100% found	100% found	eqb1	100% found	100% found	100% found	100% found	100% found	100% found	100% found	100% found	100% found	100% found	100% found	100% found	100% found	100% found	Positive	No
31741_2_94	31741_2#94	S. equi	SES	Animal Health Trust	ERS20597687	Short	2019	United Kingdom	Cheshire	Guttural pouch wash	Acute	7	2	151	9	5	100% found	100% found	100% found	100% found	100% found	eqb1	100% found	100% found	100% found	100% found	100% found	100% found	100% found	100% found	100% found	100% found	100% found	100% found	100% found	100% found	Positive	No
31741_2_90	31741_2#90	S. equi	SES	Animal Health Trust	ERS20597683	Short	2019	United Kingdom	Cheshire	Guttural pouch wash	Acute	7	2	151	9	5	100% found	100% found	>99% found	100% found	100% found	eqb1	100% found	100% found	100% found	100% found	100% found	100% found	100% found	100% found	100% found	100% found	100% found	100% found	100% found	100% found	Positive	No
31741_2_60	31741_2#60	S. equi	SES	Animal Health Trust	ERS20597651	Short	2019	United Kingdom	Sussex	Guttural pouch wash	Unknown	7	2	151	9	5	100% found	100% found	100% found	100% found	100% found	eqb1	100% found	100% found	100% found	100% found	100% found	100% found	100% found	100% found	100% found	100% found	100% found	100% found	100% found	100% found	Positive	No
31741_2_55	31741_2#55	S. equi	SES	Animal Health Trust	ERS20597645	Short	2019	United Kingdom	Sussex	Guttural pouch wash	Unknown	7	2	151	9	5	100% found	100% found	100% found	100% found	100% found	eqb1	100% found	100% found	100% found	100% found	100% found	100% found	100% found	100% found	100% found	100% found	100% found	100% found	100% found	100% found	Positive	No
31741_2_51	31741_2#51	S. equi	SES	Animal Health Trust	ERS20597642	Short	2019	United Kingdom	Sussex	Guttural pouch wash	Unknown	7	2	151	9	5	100% found	100% found	100% found	100% found	100% found	eqb1	100% found	100% found	100% found	100% found	100% found	100% found	100% found	100% found	100% found	100% found	100% found	100% found	100% found	100% found	Positive	No
31741_2_47	31741_2#47	S. equi	SES	Animal Health Trust	ERS20597637	Short	2019	United Kingdom	Sussex	Guttural pouch wash	Unknown	7	2	151	9	5	100% found	100% found	100% found	100% found	100% found	eqb1	100% found	100% found	100% found	100% found	100% found	100% found	100% found	100% found	100% found	100% found	100% found	100% found	100% found	100% found	Positive	No
31741_2_85	31741_2#85	S. equi	SES	Animal Health Trust	ERS20597677	Short	2019	United Kingdom	Sussex	Guttural pouch wash	Unknown	7	2	151	9	5	100% found	100% found	100% found	100% found	100% found	eqb1	100% found	100% found	100% found	100% found	100% found	100% found	100% found	100% found	100% found	100% found	100% found	100% found	100% found	100% found	Positive	No
31741_2_107	31741_2#107	S. equi	SES	Ghent University	ERS20597347	Short	2016	Belgium	Mellet	No_data_given	Acute	4	5	179	59	N/A - not used in lineage analysis	100% found	100% found	100% found	100% found	100% found	eqb1	100% found	100% found	100% found	100% found	100% found	100% found	100% found	100% found	100% found	100% found	100% found	100% found	100% found	100% found	Negative	No
31741_2_80	31741_2#80	S. equi	SES	Animal Health Trust	ERS20597672	Short	2019	United Kingdom	Northamptonshire	Guttural pouch wash	Unknown	7	2	151	9	5	100% found	100% found	100% found	100% found	100% found	eqb1	100% found	100% found	100% found	100% found	100% found	100% found	100% found	100% found	100% found	100% found	100% found	100% found	100% found	100% found	Positive	No
31741_2_194	31741_2#194	S. equi	SES	Animal Health Trust	ERS20597432	Short	2019	United Kingdom	Perthshire	Nasopharyngeal swab	Carrier	7	2	151	9	5	100% found	100% found	100% found	100% found	100% found	eqb1	100% found	100% found	100% found	100% found	100% found	100% found	100% found	100% found	100% found	100% found	100% found	100% found	100% found	100% found	Positive	No
31741_2_198	31741_2#198	S. equi	SES	Animal Health Trust	ERS20597436	Short	2019	United Kingdom	North Yorkshire	Guttural pouch wash	Acute	7	2	151	9	5	100% found	100% found	100% found	100% found	100% found	eqb1	100% found	100% found	100% found	100% found	100% found	100% found	100% found	100% found	100% found	100% found	100% found	100% found	100% found	100% found	Positive	No
31741_2_174	31741_2#174	S. equi	SES	Animal Health Trust	ERS20597410	Short	2019	United Kingdom	Norfolk	Guttural pouch wash	Carrier	7	2	151	9	5	100% found	100% found	100% found	100% found	100% found	eqb1	100% found	100% found	100% found	100% found	100% found	100% found	100% found	100% found	>99% found	100% found	100% found	100% found	100% found	100% found	Positive	No
31741_2_177	31741_2#177	S. equi	SES	Animal Health Trust	ERS20597413	Short	2019	United Kingdom	Norfolk	Other	Carrier	7	2	151	9	5	100% found	100% found	100% found	100% found	100% found	eqb1	100% found	100% found	100% found	100% found	100% found	100% found	100% found	100% found	>99% found	100% found	100% found	100% found	100% found	100% found	Positive	No
31741_2_181	31741_2#181	S. equi	SES	Animal Health Trust	ERS20597418	Short	2019	United Kingdom	Northamptonshire	Nasopharyngeal swab	Acute	7	2	151	9	5	100% found	100% found	100% found	100% found	100% found	eqb1	100% found	100% found	100% found	100% found	100% found	100% found	100% found	100% found	100% found	100% found	100% found	100% found	100% found	100% found	Negative	No
31741_2_189	31741_2#189	S. equi	SES	Animal Health Trust	ERS20597426	Short	2019	United Kingdom	North Yorkshire	Nasopharyngeal swab	Acute	7	2	151	9	5	100% found	100% found	100% found	100% found	100% found	eqb1	100% found	100% found	100% found	100% found	100% found	100% found	100% found	100% found	100% found	100% found	100% found	100% found	100% found	100% found	Positive	No
31741_2_148	31741_2#148	S. equi	SES	Animal Health Trust	ERS20597384	Short	2019	United Kingdom	Suffolk	Nasopharyngeal swab	Unknown	7	2	151	9	5	100% found	100% found	100% found	100% found	100% found	eqb1	100% found	100% found	100% found	100% found	100% found	100% found	100% found	100% found	100% found	100% found	100% found	100% found	100% found	100% found	Positive	No
31741_2_206	31741_2#206	S. equi	SES	Animal Health Trust	ERS20597446	Short	2019	United Kingdom	County Down	Nasopharyngeal swab	Unknown	7	2	151	9	5	100% found	100% found	100% found	100% found	100% found	eqb1	100% found	100% found	100% found	100% found	100% found	100% found	100% found	100% found	100% found	100% found	100% found	100% found	100% found	100% found	Negative	No
31741_2_237	31741_2#237	S. equi	SES	Animal Health Trust	ERS20597477	Short	2019	United Kingdom	North Yorkshire	Nasopharyngeal swab	Acute	7	2	151	9	5	100% found	100% found	100% found	100% found	100% found	eqb1	100% found	100% found	100% found	100% found	100% found	100% found	100% found	100% found	100% found	100% found	100% found	100% found	100% found	100% found	Positive	No
31741_2_68	31741_2#68	S. equi	SES	Animal Health Trust	ERS20597658	Short	2019	United Kingdom	Aberdeenshire	Nasopharyngeal swab	Acute	7	2	151	9	5	100% found	100% found	100% found	100% found	100% found	eqb1	100% found	100% found	100% found	100% found	100% found	100% found	100% found	100% found	100% found	100% found	100% found	100% found	100% found	100% found	Positive	No
31741_2_155	31741_2#155	S. equi	SES	Animal Health Trust	ERS20597392	Short	2019	United Kingdom	Oxfordshire	No_data_given	Unknown	7	2	151	9	5	100% found	100% found	100% found	100% found	100% found	eqb1	100% found	100% found	100% found	100% found	100% found	100% found	100% found	100% found	100% found	100% found	100% found	100% found	100% found	100% found	Negative	No
31741_2_160	31741_2#160	S. equi	SES	Animal Health Trust	ERS20597397	Short	2019	United Kingdom	Monmouthshire	Guttural pouch wash	Carrier	7	2	151	9	5	100% found	100% found	100% found	100% found	100% found	eqb1	100% found	100% found	100% found	100% found	100% found	100% found	100% found	100% found	100% found	100% found	100% found	100% found	100% found	100% found	Positive	No
31741_2_314	31741_2#314	S. equi	SES	Ghent University	ERS20597553	Short	2016	Belgium	Balegem	Guttural pouch wash	Unknown	7	2	151	173	N/A - not used in lineage analysis	100% found	100% found	100% found	100% found	100% found	eqb1	100% found	100% found	100% found	100% found	100% found	100% found	100% found	100% found	100% found	100% found	100% found	100% found	100% found	100% found	Negative	No
31741_2_164	31741_2#164	S. equi	SES	Animal Health Trust	ERS20597401	Short	2019	United Kingdom	Pembrokeshire	Nasopharyngeal swab	Acute	7	2	151	9	5	100% found	100% found	100% found	100% found	100% found	eqb1	100% found	100% found	100% found	100% found	100% found	100% found	100% found	100% found	100% found	100% found	100% found	100% found	100% found	100% found	Positive	No
31741_2_168	31741_2#168	S. equi	SES	Animal Health Trust	ERS20597405	Short	2019	United Kingdom	Derbyshire	Guttural pouch wash	Unknown	7	2	151	9	5	100% found	100% found	100% found	100% found	100% found	eqb1	100% found	100% found	100% found	100% found	100% found	100% found	100% found	100% found	100% found	100% found	100% found	100% found	100% found	100% found	Positive	No
S056	S056	S. equi	SES	Dr Abigail McGlennon, Royal Veterinary College	ERS20597774	Short	2021	United Kingdom	West Yorkshire	swab	acute	7	N/A - not in paper	151	252	5	>90% found	>90% found	100% found	100% found	100% found	eqb1	100% found	100% found	100% found	100% found	100% found	>99% found	100% found	100% found	100% found	100% found	100% found	>99% found	100% found	100% found	Positive	No
S015	S015	S. equi	SES	Dr Abigail McGlennon, Royal Veterinary College	ERS20597739	Short	2021	United Kingdom	Buckinghamshire	guttural pouch wash	Unknown	7	N/A - not in paper	151	~67	5	100% found	100% found	100% found	100% found	100% found	eqb1	100% found	100% found	100% found	100% found	>99% found	>99% found	>99% found	100% found	100% found	100% found	100% found	100% found	>99% found	100% found	Positive	No
S095	S095	S. equi	SES	Dr Abigail McGlennon, Royal Veterinary College	ERS20597812	Short	2021	United Kingdom	South Devon	Chondroid	carrier	7	N/A - not in paper	151	170	5	100% found	100% found	100% found	100% found	100% found	eqb1	>99% found	100% found	100% found	100% found	100% found	100% found	100% found	100% found	100% found	100% found	100% found	100% found	100% found	100% found	Negative	No
S065	S065	S. equi	SES	Dr Abigail McGlennon, Royal Veterinary College	ERS20597782	Short	2021	United Kingdom	Bedfordshire	swab	acute	7	N/A - not in paper	151	80	5	100% found	100% found	100% found	100% found	100% found	eqb1	100% found	100% found	100% found	100% found	100% found	100% found	100% found	100% found	100% found	100% found	100% found	100% found	100% found	100% found	Positive	No
S022	S022	S. equi	SES	Dr Abigail McGlennon, Royal Veterinary College	ERS20597746	Short	2021	United Kingdom	Angus	swab	acute	7	N/A - not in paper	151	80	5	100% found	100% found	100% found	100% found	100% found	eqb1	100% found	100% found	100% found	100% found	100% found	>99% found	100% found	100% found	100% found	100% found	100% found	100% found	100% found	100% found	Positive	No
S076	S076	S. equi	SES	Dr Abigail McGlennon, Royal Veterinary College	ERS20597793	Short	2021	United Kingdom	Lincolnshire	swab	acute	7	N/A - not in paper	151	80	5	100% found	100% found	100% found	100% found	100% found	eqb1	100% found	100% found	100% found	100% found	100% found	100% found	>99% found	100% found	100% found	100% found	100% found	100% found	100% found	100% found	Positive	No
S059	S059	S. equi	SES	Dr Abigail McGlennon, Royal Veterinary College	ERS20597776	Short	2021	United Kingdom	Essex	other	acute	7	N/A - not in paper	151	80	5	100% found	100% found	100% found	100% found	100% found	eqb1	100% found	100% found	100% found	100% found	100% found	100% found	100% found	100% found	100% found	100% found	100% found	>99% found	100% found	>99% found	Positive	No
S057	S057	S. equi	SES	Dr Abigail McGlennon, Royal Veterinary College	ERS20597775	Short	2021	United Kingdom	West Yorkshire	swab	Unknown	7	N/A - not in paper	151	80	5	100% found	100% found	100% found	100% found	100% found	eqb1	100% found	100% found	100% found	100% found	100% found	>99% found	100% found	100% found	100% found	>99% found	100% found	100% found	100% found	100% found	Positive	No
S064	S064	S. equi	SES	Dr Abigail McGlennon, Royal Veterinary College	ERS20597781	Short	2021	United Kingdom	Staffordshire	other	acute	7	N/A - not in paper	151	80	5	100% found	100% found	100% found	100% found	100% found	eqb1	100% found	100% found	100% found	100% found	100% found	100% found	100% found	100% found	100% found	100% found	100% found	100% found	100% found	100% found	Positive	No
31741_2_111	31741_2#111	S. equi	SES	Animal Health Trust	ERS20597351	Short	2016	United Kingdom	Hampshire	Nasopharyngeal swab	Acute	7	2	151	48	7	100% found	100% found	100% found	100% found	>99% found	eqb1	100% found	100% found	100% found	100% found	100% found	100% found	100% found	100% found	100% found	100% found	100% found	100% found	100% found	100% found	Negative	No
S063	S063	S. equi	SES	Dr Abigail McGlennon, Royal Veterinary College	ERS20597780	Short	2021	United Kingdom	Shropshire	swab	acute	7	N/A - not in paper	151	80	5	100% found	100% found	100% found	100% found	100% found	eqb1	100% found	100% found	100% found	100% found	>99% found	>99% found	100% found	100% found	100% found	100% found	100% found	100% found	100% found	>99% found	Positive	No
S023	S023	S. equi	SES	Dr Abigail McGlennon, Royal Veterinary College	ERS20597747	Short	2021	United Kingdom	North Yorkshire	swab	acute	7	N/A - not in paper	151	80	5	100% found	100% found	100% found	100% found	100% found	eqb1	100% found	100% found	100% found	100% found	100% found	100% found	100% found	100% found	100% found	>99% found	100% found	>99% found	100% found	100% found	Positive	No
S084	S084	S. equi	SES	Dr Abigail McGlennon, Royal Veterinary College	ERS20597801	Short	2021	United Kingdom	South Devon	guttural pouch wash	carrier	7	N/A - not in paper	151	9	5	100% found	100% found	100% found	100% found	100% found	eqb13	Absent	100% found	100% found	100% found	>99% found	100% found	100% found	100% found	100% found	100% found	100% found	100% found	100% found	100% found	Negative	No
S085	S085	S. equi	SES	Dr Abigail McGlennon, Royal Veterinary College	ERS20597802	Short	2021	United Kingdom	South Devon	other	carrier	7	N/A - not in paper	151	9	5	100% found	100% found	100% found	100% found	100% found	eqb1	100% found	100% found	100% found	100% found	100% found	100% found	100% found	100% found	100% found	100% found	100% found	100% found	>99% found	100% found	Negative	No
S096	S096	S. equi	SES	Dr Abigail McGlennon, Royal Veterinary College	ERS20597813	Short	2021	United Kingdom	South Devon	Chondroid	carrier	7	N/A - not in paper	151	9	5	100% found	100% found	100% found	100% found	100% found	eqb1	100% found	100% found	100% found	100% found	100% found	100% found	100% found	100% found	100% found	100% found	100% found	100% found	>99% found	>90% found	Negative	No
S081	S081	S. equi	SES	Dr Abigail McGlennon, Royal Veterinary College	ERS20597798	Short	2021	United Kingdom	South Devon	guttural pouch wash	carrier	7	N/A - not in paper	151	9	5	100% found	100% found	100% found	100% found	100% found	eqb1	100% found	100% found	100% found	100% found	100% found	100% found	100% found	100% found	100% found	100% found	100% found	100% found	100% found	100% found	Negative	No
S082	S082	S. equi	SES	Dr Abigail McGlennon, Royal Veterinary College	ERS20597799	Short	2021	United Kingdom	South Devon	guttural pouch wash	carrier	7	N/A - not in paper	151	9	5	100% found	100% found	100% found	100% found	100% found	eqb1	100% found	100% found	100% found	100% found	100% found	100% found	100% found	100% found	100% found	100% found	100% found	100% found	100% found	100% found	Negative	No
S073	S073	S. equi	SES	Dr Abigail McGlennon, Royal Veterinary College	ERS20597790	Short	2021	United Kingdom	South Devon	other	carrier	7	N/A - not in paper	151	9	5	100% found	100% found	100% found	100% found	100% found	eqb1	100% found	100% found	100% found	100% found	>99% found	100% found	100% found	100% found	100% found	100% found	100% found	100% found	100% found	>99% found	Negative	No
S071	S071	S. equi	SES	Dr Abigail McGlennon, Royal Veterinary College	ERS20597788	Short	2021	United Kingdom	South Devon	guttural pouch wash	acute	7	N/A - not in paper	151	9	5	100% found	100% found	100% found	100% found	100% found	eqb2	100% found	100% found	100% found	100% found	>99% found	100% found	100% found	100% found	100% found	>99% found	100% found	100% found	100% found	Absent	Negative	No
S075	S075	S. equi	SES	Dr Abigail McGlennon, Royal Veterinary College	ERS20597792	Short	2021	United Kingdom	South Devon	guttural pouch wash	carrier	7	N/A - not in paper	151	9	5	100% found	100% found	100% found	100% found	100% found	eqb1	100% found	100% found	100% found	100% found	100% found	>99% found	100% found	100% found	100% found	>99% found	100% found	>99% found	100% found	100% found	Negative	No
S025	S025	S. equi	SES	Dr Abigail McGlennon, Royal Veterinary College	ERS20597749	Short	2021	United Kingdom	Northamptonshire	guttural pouch wash	Post infection screening	7	N/A - not in paper	151	9	5	100% found	100% found	100% found	100% found	100% found	eqb1	100% found	100% found	100% found	100% found	100% found	100% found	100% found	100% found	100% found	100% found	100% found	100% found	100% found	100% found	Positive	No
S049	S049	S. equi	SES	Dr Abigail McGlennon, Royal Veterinary College	ERS20597768	Short	2022	United Kingdom	South Devon	guttural pouch wash	Post infection screening	7	N/A - not in paper	151	9	5	100% found	100% found	100% found	100% found	100% found	eqb1	100% found	100% found	100% found	100% found	100% found	100% found	100% found	100% found	100% found	100% found	100% found	100% found	100% found	100% found	Negative	No
S091	S091	S. equi	SES	Dr Abigail McGlennon, Royal Veterinary College	ERS20597808	Short	2022	United Kingdom	Suffolk	swab	Unknown	7	N/A - not in paper	151	248	5	100% found	100% found	100% found	100% found	100% found	eqb1	100% found	100% found	100% found	100% found	100% found	100% found	100% found	100% found	>99% found	100% found	100% found	>99% found	100% found	100% found	Positive	No
ERX4074810_ERR4076474	UK300124	S. equi	Mitchell et al.	Animal Health Trust	ERS4532936	Short	2013	United Kingdom	Durham	Nasopharyngeal swab	Acute	7	2	179	172	7	100% found	100% found	100% found	100% found	100% found	eqb1	100% found	100% found	100% found	100% found	100% found	100% found	100% found	100% found	100% found	100% found	100% found	100% found	100% found	100% found	Negative	No
Se1815001	Se1815001	S. equi	This study	Dr Albertine Leon, LABƒO, France	ERS20597817	Short	2018	France	Brusvily	No_data_given	Carrier	7	N/A - not in paper	179	171	N/A - not used in lineage analysis	100% found	100% found	100% found	100% found	100% found	eqb1	100% found	100% found	100% found	100% found	>99% found	100% found	>99% found	100% found	100% found	100% found	100% found	100% found	100% found	100% found	Negative	No
Se188550	Se188550	S. equi	This study	Dr Albertine Leon, LABƒO, France	ERS20597818	Short	2018	France	Brusvily	No_data_given	Acute	7	N/A - not in paper	179	171	N/A - not used in lineage analysis	100% found	100% found	100% found	100% found	100% found	eqb13	Absent	100% found	100% found	100% found	>99% found	100% found	100% found	100% found	100% found	100% found	100% found	>99% found	>99% found	100% found	Negative	No
Se1811811	Se1811811	S. equi	This study	Dr Albertine Leon, LABƒO, France	ERS20597816	Short	2018	France	Brusvily	No_data_given	Carrier	7	N/A - not in paper	179	171	N/A - not used in lineage analysis	100% found	100% found	100% found	100% found	100% found	eqb1	100% found	100% found	100% found	100% found	>99% found	>99% found	100% found	100% found	100% found	100% found	100% found	100% found	100% found	100% found	Negative	No
ERX4074690_ERR4076354	Sw54731	S. equi	Mitchell et al.	Swedish University of Agricultural Sciences, Sweden	ERS4532816	Short	2016	Sweden	HerrŠng	No_data_given	Acute	7	2	179	171	N/A - not used in lineage analysis	100% found	100% found	100% found	100% found	100% found	eqb1	100% found	>99% found	>99% found	100% found	>99% found	>99% found	>99% found	100% found	100% found	100% found	100% found	>99% found	100% found	100% found	Negative	No
ERX4074688_ERR4076352	SpE16	S. equi	Mitchell et al.	Servico de Vigilancia Sanitaria Equina and Exopol, Spain	ERS4532814	Short	2006	Spain	San Sebastian	No_data_given	Unknown	7	2	179	170	N/A - not used in lineage analysis	100% found	100% found	100% found	100% found	100% found	eqb1	100% found	100% found	100% found	100% found	100% found	100% found	>99% found	100% found	100% found	100% found	100% found	100% found	100% found	100% found	Negative	No
S028	S028	S. equi	SES	Dr Abigail McGlennon, Royal Veterinary College	ERS20597752	Short	2022	United Kingdom	Yorkshire	swab	Unknown	7	N/A - not in paper	151	248	5	100% found	100% found	100% found	100% found	100% found	eqb1	100% found	100% found	100% found	100% found	100% found	100% found	100% found	100% found	100% found	100% found	100% found	100% found	100% found	100% found	Positive	No
ERX4074801_ERR4076465	UAE8579	S. equi	Mitchell et al.	Central Veterinary Research Laboratory, United Arab Emirates	ERS4532927	Short	2015	United Arab Emirates	Sharjah	Guttural pouch wash	Unknown	5	1	179	169	N/A - not used in lineage analysis	100% found	100% found	100% found	100% found	100% found	eqb1	100% found	100% found	100% found	100% found	>99% found	>99% found	>99% found	100% found	100% found	100% found	100% found	100% found	100% found	100% found	Positive	No
ERX4074684_ERR4076348	Pl1093	S. equi	Mitchell et al.	Institute of Veterinary Medicine, Warsaw University of Life Sciences, Poland	ERS4532810	Short	2016	Poland	Szamotuly	No_data_given	Unknown	5	2	151	168	N/A - not used in lineage analysis	100% found	100% found	100% found	100% found	100% found	eqb1	100% found	100% found	100% found	100% found	>99% found	100% found	100% found	100% found	100% found	100% found	100% found	100% found	100% found	>99% found	Negative	No
ERX4074674_ERR4076338	Pl0008	S. equi	Mitchell et al.	Institute of Veterinary Medicine, Warsaw University of Life Sciences, Poland	ERS4532800	Short	2017	Poland	Szamotuly	No_data_given	Unknown	7	2	151	168	N/A - not used in lineage analysis	100% found	100% found	100% found	100% found	100% found	eqb1	100% found	100% found	100% found	100% found	100% found	>99% found	100% found	100% found	100% found	100% found	100% found	100% found	100% found	100% found	Negative	No
ERX4074678_ERR4076342	Pl0969	S. equi	Mitchell et al.	Institute of Veterinary Medicine, Warsaw University of Life Sciences, Poland	ERS4532804	Short	2016	Poland	Szamotuly	No_data_given	Unknown	7	2	151	168	N/A - not used in lineage analysis	100% found	100% found	100% found	100% found	100% found	eqb1	100% found	100% found	100% found	100% found	100% found	100% found	100% found	100% found	100% found	100% found	100% found	100% found	100% found	100% found	Negative	No
ERX4074680_ERR4076344	Pl0977	S. equi	Mitchell et al.	Institute of Veterinary Medicine, Warsaw University of Life Sciences, Poland	ERS4532806	Short	2016	Poland	Szamotuly	No_data_given	Unknown	7	2	151	168	N/A - not used in lineage analysis	100% found	100% found	100% found	100% found	100% found	eqb1	100% found	100% found	100% found	100% found	100% found	>99% found	100% found	100% found	100% found	100% found	100% found	100% found	100% found	>99% found	Negative	No
ERX4074683_ERR4076347	Pl1076	S. equi	Mitchell et al.	Institute of Veterinary Medicine, Warsaw University of Life Sciences, Poland	ERS4532809	Short	2016	Poland	Szamotuly	No_data_given	Unknown	7	2	151	168	N/A - not used in lineage analysis	100% found	100% found	100% found	100% found	100% found	eqb1	100% found	100% found	100% found	100% found	100% found	100% found	100% found	100% found	100% found	100% found	100% found	100% found	100% found	100% found	Negative	No
ERX4074679_ERR4076343	Pl0971	S. equi	Mitchell et al.	Institute of Veterinary Medicine, Warsaw University of Life Sciences, Poland	ERS4532805	Short	2016	Poland	Szamotuly	No_data_given	Unknown	7	2	151	168	N/A - not used in lineage analysis	100% found	100% found	100% found	100% found	100% found	eqb1	100% found	100% found	100% found	100% found	>99% found	>99% found	100% found	100% found	100% found	100% found	100% found	100% found	100% found	100% found	Negative	No
ERX4074681_ERR4076345	Pl0979	S. equi	Mitchell et al.	Institute of Veterinary Medicine, Warsaw University of Life Sciences, Poland	ERS4532807	Short	2016	Poland	Szamotuly	No_data_given	Unknown	7	2	151	168	N/A - not used in lineage analysis	100% found	100% found	100% found	100% found	100% found	eqb1	100% found	100% found	100% found	100% found	100% found	100% found	100% found	100% found	100% found	100% found	100% found	100% found	100% found	100% found	Negative	No
ERX4074661_ERR4076325	NL06408	S. equi	Mitchell et al.	Animal Health Service (GC), Netherlands	ERS4532787	Short	2013	Netherlands	Amersfoort	Nasal swab	Unknown	4	2	179	166	N/A - not used in lineage analysis	100% found	100% found	100% found	100% found	>99% found	eqb1	100% found	100% found	>99% found	100% found	100% found	100% found	>99% found	100% found	100% found	100% found	100% found	100% found	100% found	100% found	Negative	No
31741_2_331	31741_2#331	S. equi	SES	Animal Health Trust	ERS20597571	Short	2016	United Kingdom	Isle of Man	Nasopharyngeal swab	Acute	7	2	179	166	N/A - not used in lineage analysis	100% found	100% found	100% found	100% found	100% found	eqb1	100% found	100% found	100% found	100% found	100% found	100% found	100% found	100% found	100% found	100% found	100% found	100% found	100% found	100% found	Negative	No
ERX4074675_ERR4076339	Pl0114	S. equi	Mitchell et al.	Institute of Veterinary Medicine, Warsaw University of Life Sciences, Poland	ERS4532801	Short	2017	Poland	Szamotuly	No_data_given	Unknown	7	2	179	166	N/A - not used in lineage analysis	100% found	100% found	100% found	100% found	100% found	eqb1	100% found	100% found	100% found	100% found	100% found	100% found	100% found	100% found	100% found	100% found	100% found	100% found	100% found	100% found	Negative	No
ERX4074668_ERR4076332	NL12623	S. equi	Mitchell et al.	Animal Health Service (GC), Netherlands	ERS4532794	Short	2013	Netherlands	Klijndijk	Nasal swab	Unknown	4	5	179	165	N/A - not used in lineage analysis	100% found	100% found	100% found	100% found	100% found	eqb1	100% found	100% found	100% found	100% found	>99% found	100% found	100% found	100% found	100% found	100% found	100% found	100% found	100% found	100% found	Negative	No
ERX4074666_ERR4076330	NL12085	S. equi	Mitchell et al.	Animal Health Service (GC), Netherlands	ERS4532792	Short	2013	Netherlands	Klijndijk	Nasal swab	Unknown	4	5	179	165	N/A - not used in lineage analysis	100% found	100% found	100% found	100% found	100% found	eqb1	100% found	100% found	100% found	100% found	>99% found	100% found	100% found	100% found	100% found	100% found	100% found	100% found	100% found	100% found	Negative	No
ERX4074658_ERR4076322	NL04497	S. equi	Mitchell et al.	Animal Health Service (GC), Netherlands	ERS4532784	Short	2013	Netherlands	Klijndijk	Nasal swab	Unknown	4	5	179	165	N/A - not used in lineage analysis	100% found	100% found	>99% found	100% found	100% found	eqb1	100% found	100% found	100% found	100% found	100% found	100% found	100% found	100% found	100% found	100% found	100% found	>99% found	100% found	>99% found	Negative	No
ERX4074663_ERR4076327	NL08816	S. equi	Mitchell et al.	Animal Health Service (GC), Netherlands	ERS4532789	Short	2013	Netherlands	Klijndijk	Nasal swab	Unknown	4	5	179	165	N/A - not used in lineage analysis	100% found	100% found	100% found	100% found	100% found	eqb1	100% found	100% found	100% found	100% found	>99% found	100% found	>99% found	100% found	100% found	100% found	100% found	100% found	100% found	100% found	Negative	No
ERX4074656_ERR4076320	NL01613	S. equi	Mitchell et al.	Animal Health Service (GC), Netherlands	ERS4532782	Short	2009	Netherlands	Zuid Biejerland	Nasopharyngeal lavage	Unknown	4	2	151	164	N/A - not used in lineage analysis	100% found	100% found	100% found	100% found	100% found	eqb1	100% found	100% found	100% found	100% found	100% found	>99% found	100% found	100% found	100% found	100% found	100% found	100% found	100% found	100% found	Negative	No
ERX4074629_ERR4076293	Is35416	S. equi	Mitchell et al.	The Kimron Veterinary Institute, Israel	ERS4532756	Short	2010	Israel	Mash'abe Sade	No_data_given	Acute	5	1	179	163	N/A - not used in lineage analysis	100% found	100% found	100% found	100% found	100% found	eqb13	Absent	100% found	100% found	100% found	100% found	100% found	100% found	100% found	100% found	100% found	100% found	100% found	100% found	100% found	Negative	No
ERX4074641_ERR4076305	Is138104	S. equi	SES	The Kimron Veterinary Institute, Israel	ERS4532767	Short	2012	Israel	Mash'abe Sade	Abscess	Acute	5	1	179	162	N/A - not used in lineage analysis	100% found	100% found	100% found	100% found	100% found	eqb1	100% found	100% found	100% found	>99% found	100% found	100% found	>99% found	100% found	100% found	100% found	100% found	100% found	100% found	100% found	Negative	No
ERX4074636_ERR4076300	Is132770	S. equi	Mitchell et al.	The Kimron Veterinary Institute, Israel	ERS4532763	Short	2012	Israel	Bitan Aharon	No_data_given	Acute	5	1	179	161	N/A - not used in lineage analysis	100% found	100% found	100% found	100% found	100% found	eqb1	100% found	100% found	100% found	100% found	100% found	100% found	100% found	100% found	100% found	100% found	100% found	100% found	>99% found	100% found	Negative	No
ERX4074609_ERR4076273	Fr38278	S. equi	Mitchell et al.	Dr Albertine Leon, LABƒO, France	ERS4532736	Short	2011	France	Avesnes-en-Bray	Abscess	Acute	7	2	179	160	N/A - not used in lineage analysis	100% found	100% found	100% found	Absent	100% found	eqb22	Absent	Absent	Absent	Absent	Absent	Absent	Absent	Absent	Absent	Absent	Absent	Absent	Absent	Absent	Negative	No
ERX4074783_ERR4076447	UAE1842	S. equi	Mitchell et al.	Central Veterinary Research Laboratory, United Arab Emirates	ERS4532909	Short	2013	United Arab Emirates	Dubai	Nasal swab	Acute	4	6	179	159	N/A - not used in lineage analysis	100% found	100% found	100% found	100% found	100% found	eqb1	100% found	100% found	100% found	100% found	100% found	100% found	100% found	100% found	100% found	100% found	100% found	100% found	100% found	100% found	Negative	No
ERX4074781_ERR4076445	UAE1701	S. equi	Mitchell et al.	Central Veterinary Research Laboratory, United Arab Emirates	ERS4532907	Short	2007	United Arab Emirates	Dubai	Abscess	Acute	5	4	179	158	N/A - not used in lineage analysis	100% found	100% found	100% found	>99% found	100% found	eqb1	100% found	100% found	100% found	100% found	100% found	100% found	>99% found	100% found	100% found	100% found	100% found	100% found	>99% found	100% found	Negative	No
SRR10218711	14-150	S. equi	Morris et al.	Gluck Equine Research Centre, USA	SRR10218711	Short	2014	United States of America	Texas	Clinical	Unknown	5	N/A - not in paper	179	157	N/A - not used in lineage analysis	100% found	100% found	100% found	100% found	100% found	eqb1	100% found	100% found	100% found	100% found	100% found	100% found	100% found	100% found	100% found	100% found	100% found	100% found	100% found	100% found	Positive with compretence genes	No
ERX4074599_ERR4076263	BelVanLoo	S. equi	Mitchell et al.	Ghent University	ERS4532726	Short	2012	Belgium	Merelbeke	Abscess	Acute	7	2	281	157	N/A - not used in lineage analysis	100% found	100% found	100% found	100% found	100% found	eqb22	Absent	100% found	Absent	Absent	Absent	Absent	Absent	Absent	Absent	Absent	Absent	Absent	Absent	Absent	Negative	No
ERX4074597_ERR4076261	BelLedZep	S. equi	Mitchell et al.	Ghent University	ERS4532724	Short	2012	Belgium	Mellet	No_data_given	Unknown	7	2	151	156	N/A - not used in lineage analysis	100% found	100% found	100% found	100% found	100% found	eqb1	100% found	100% found	100% found	100% found	100% found	100% found	100% found	100% found	100% found	100% found	100% found	>99% found	100% found	100% found	Positive with compretence genes	No
S029	S029	S. equi	SES	Dr Abigail McGlennon, Royal Veterinary College	ERS20597753	Short	2022	United Kingdom	Yorkshire	swab	Unknown	7	N/A - not in paper	151	248	5	100% found	100% found	100% found	100% found	100% found	eqb1	100% found	100% found	100% found	100% found	100% found	100% found	100% found	100% found	100% found	100% found	100% found	100% found	100% found	100% found	Positive	No
S031	S031	S. equi	SES	Dr Abigail McGlennon, Royal Veterinary College	ERS20597754	Short	2022	United Kingdom	Yorkshire	swab	Unknown	7	N/A - not in paper	151	248	5	100% found	100% found	100% found	100% found	100% found	eqb1	100% found	100% found	100% found	100% found	100% found	100% found	100% found	100% found	100% found	100% found	100% found	100% found	100% found	100% found	Positive	No
S033	S033	S. equi	SES	Dr Abigail McGlennon, Royal Veterinary College	ERS20597756	Short	2022	United Kingdom	Fife	swab	acute	7	N/A - not in paper	151	80	5	100% found	100% found	100% found	100% found	100% found	eqb1	100% found	100% found	100% found	100% found	>99% found	100% found	100% found	100% found	100% found	100% found	100% found	100% found	100% found	>99% found	Positive	No
S014	S014	S. equi	SES	Dr Abigail McGlennon, Royal Veterinary College	ERS20597738	Short	2022	United Kingdom	Monmouthshire	guttural pouch wash	Post infection screening	7	N/A - not in paper	151	80	5	100% found	100% found	100% found	100% found	100% found	eqb1	100% found	100% found	100% found	100% found	100% found	100% found	100% found	100% found	100% found	100% found	100% found	100% found	100% found	100% found	Positive	No
ERX4074591_ERR4076255	AusVirgil	S. equi	Mitchell et al.	The University of Melbourne, Australia	ERS4532718	Short	2016	Australia	Sydney	Guttural pouch wash	Carrier	6	3	179	155	N/A - not used in lineage analysis	100% found	100% found	100% found	100% found	100% found	eqb1	100% found	100% found	100% found	100% found	100% found	100% found	100% found	100% found	100% found	100% found	100% found	100% found	100% found	100% found	Negative	No
ERX4074560_ERR4076224	Arg0021	S. equi	Mitchell et al.	Carla Bustos, CONSEJO NACIONAL DE INVESTIGACIONES CIENTêFICAS Y TƒCNICAS (CONICET)	ERS4532687	Short	Unknown	Argentina	Buenos Aires	No_data_given	Unknown	8	4	179	153	N/A - not used in lineage analysis	100% found	100% found	100% found	100% found	100% found	eqb22	Absent	Absent	Absent	Absent	Absent	Absent	Absent	Absent	Absent	Absent	Absent	Absent	Absent	Absent	Negative	No
ERX4074556_ERR4076220	Arg0003	S. equi	Mitchell et al.	Carla Bustos, CONSEJO NACIONAL DE INVESTIGACIONES CIENTêFICAS Y TƒCNICAS (CONICET)	ERS4532683	Short	2013	Argentina	Buenos Aires	No_data_given	Unknown	8	4	179	153	N/A - not used in lineage analysis	100% found	100% found	100% found	100% found	100% found	eqb22	Absent	Absent	Absent	Absent	Absent	Absent	Absent	Absent	Absent	Absent	Absent	Absent	Absent	Absent	Negative	No
ERX4074567_ERR4076231	Arg0107	S. equi	Mitchell et al.	Carla Bustos, CONSEJO NACIONAL DE INVESTIGACIONES CIENTêFICAS Y TƒCNICAS (CONICET)	ERS4532694	Short	2014	Argentina	Buenos Aires	No_data_given	Unknown	8	4	179	153	N/A - not used in lineage analysis	100% found	100% found	100% found	>99% found	100% found	eqb22	Absent	Absent	Absent	Absent	Absent	Absent	Absent	Absent	Absent	Absent	Absent	Absent	Absent	Absent	Negative	No
ERX4074566_ERR4076230	Arg0106	S. equi	Mitchell et al.	Carla Bustos, CONSEJO NACIONAL DE INVESTIGACIONES CIENTêFICAS Y TƒCNICAS (CONICET)	ERS4532693	Short	2015	Argentina	Buenos Aires	No_data_given	Unknown	8	4	179	153	N/A - not used in lineage analysis	100% found	100% found	100% found	100% found	>99% found	eqb22	Absent	Absent	Absent	Absent	Absent	Absent	Absent	Absent	Absent	Absent	Absent	Absent	Absent	Absent	Negative	No
31741_2_240	31741_2#240	S. equi	SES	Animal Health Trust	ERS20597481	Short	2018	United Kingdom	Kent	Charcoal swab	Acute	7	2	179	152	N/A - not used in lineage analysis	100% found	100% found	100% found	100% found	100% found	eqb1	100% found	100% found	100% found	100% found	100% found	100% found	100% found	100% found	100% found	100% found	100% found	100% found	100% found	100% found	Negative	No
Se191665	Se191665	S. equi	This study	Dr Albertine Leon, LABƒO, France	ERS20597819	Short	2019	France	Lassay Les Chateaux	No_data_given	Acute	7	N/A - not in paper	179	151	N/A - not used in lineage analysis	100% found	100% found	100% found	100% found	100% found	eqb1	100% found	100% found	100% found	100% found	100% found	100% found	100% found	100% found	100% found	100% found	100% found	100% found	100% found	100% found	Negative	No
Fr1828243	Fr1828243	S. equi	This study	Dr Albertine Leon, LABƒO, France	ERS20597720	Short	2018	France	Bazoches Sur Hoene	No_data_given	Acute	7	N/A - not in paper	179	151	N/A - not used in lineage analysis	100% found	100% found	100% found	100% found	100% found	eqb1	100% found	100% found	100% found	100% found	100% found	100% found	100% found	100% found	100% found	100% found	100% found	100% found	100% found	100% found	Negative	No
Fr1863192_ABC	Fr1863192_ABC	S. equi	This study	Dr Albertine Leon, LABƒO, France	ERS20597724	Short	2018	France	Les Autels St Bazile	No_data_given	Necropsy (isolated from lung)	7	N/A - not in paper	179	151	N/A - not used in lineage analysis	100% found	100% found	100% found	100% found	100% found	eqb1	100% found	100% found	100% found	100% found	100% found	100% found	>99% found	>99% found	100% found	>99% found	100% found	100% found	100% found	100% found	Negative	No
Fr1863192_PM	Fr1863192_PM	S. equi	This study	Dr Albertine Leon, LABƒO, France	ERS20597725	Short	2018	France	Les Autels St Bazile	No_data_given	Necropsy (isolated from lung)	7	N/A - not in paper	179	151	N/A - not used in lineage analysis	100% found	100% found	100% found	100% found	>99% found	eqb1	100% found	100% found	100% found	100% found	100% found	100% found	100% found	100% found	100% found	100% found	100% found	100% found	>99% found	100% found	Negative	No
Fr1839275	Fr1839275	S. equi	This study	Dr Albertine Leon, LABƒO, France	ERS20597722	Short	2018	France	Saint Fromond	No_data_given	Acute	7	N/A - not in paper	179	151	N/A - not used in lineage analysis	100% found	100% found	100% found	100% found	100% found	eqb1	100% found	100% found	100% found	100% found	100% found	100% found	100% found	100% found	100% found	100% found	100% found	100% found	100% found	100% found	Negative	No
Fr1839272	Fr1839272	S. equi	This study	Dr Albertine Leon, LABƒO, France	ERS20597721	Short	2018	France	Saint Fromond	No_data_given	Acute	7	N/A - not in paper	179	151	N/A - not used in lineage analysis	100% found	100% found	100% found	100% found	100% found	eqb1	100% found	100% found	100% found	100% found	100% found	100% found	100% found	100% found	100% found	100% found	100% found	100% found	100% found	100% found	Negative	No
Fr1910146	Fr1910146	S. equi	This study	Dr Albertine Leon, LABƒO, France	ERS20597726	Short	2019	France	Merville-Franceville	No_data_given	Carrier	7	N/A - not in paper	179	151	N/A - not used in lineage analysis	100% found	100% found	100% found	100% found	100% found	eqb1	100% found	100% found	100% found	100% found	100% found	100% found	>99% found	100% found	100% found	100% found	100% found	>99% found	100% found	100% found	Negative	No
Fr1658157	Fr1658157	S. equi	This study	Dr Albertine Leon, LABƒO, France	ERS20597717	Short	2016	France	Jouy En Josas	No_data_given	Acute	7	N/A - not in paper	179	151	N/A - not used in lineage analysis	100% found	100% found	100% found	100% found	100% found	eqb1	100% found	100% found	100% found	100% found	100% found	100% found	100% found	100% found	100% found	100% found	100% found	100% found	100% found	100% found	Negative	No
Fr1853696	Fr1853696	S. equi	This study	Dr Albertine Leon, LABƒO, France	ERS20597723	Short	2018	France	Beaumont En Auge	No_data_given	Acute	7	N/A - not in paper	179	151	N/A - not used in lineage analysis	100% found	100% found	100% found	100% found	100% found	eqb1	100% found	100% found	100% found	100% found	100% found	100% found	100% found	100% found	100% found	100% found	100% found	100% found	>99% found	>99% found	Negative	No
31741_2_231	31741_2#231	S. equi	SES	Animal Health Trust	ERS20597472	Short	2017	United Kingdom	Sussex	Guttural pouch wash	Unknown	7	2	179	151	N/A - not used in lineage analysis	100% found	100% found	100% found	100% found	100% found	eqb1	100% found	100% found	100% found	100% found	100% found	100% found	100% found	100% found	100% found	100% found	100% found	100% found	100% found	100% found	Negative	No
31741_2_171	31741_2#171	S. equi	SES	Animal Health Trust	ERS20597409	Short	2017	United Kingdom	Suffolk	Guttural pouch wash	Unknown	7	2	179	151	N/A - not used in lineage analysis	100% found	100% found	100% found	100% found	100% found	eqb1	100% found	100% found	100% found	100% found	100% found	100% found	100% found	100% found	100% found	100% found	100% found	100% found	100% found	100% found	Negative	No
31741_2_89	31741_2#89	S. equi	SES	Animal Health Trust	ERS20597681	Short	2019	United Kingdom	Northamptonshire	Guttural pouch wash	Carrier	7	2	179	151	N/A - not used in lineage analysis	100% found	100% found	100% found	100% found	100% found	eqb1	100% found	100% found	100% found	100% found	100% found	100% found	100% found	100% found	100% found	100% found	100% found	100% found	100% found	100% found	Negative	No
China20	China20	S. equi	This study	Jiangbao Dong, Department of Veterinary Medical Science, Shandong Vocational Animal Science and Veterinary College, Weifang, China	ERS20597706	Short	2019	China	Xinjiang	No_data_given	Unknown	1	N/A - not in paper	179	149	N/A - not used in lineage analysis	Absent	Absent	Absent	100% found	>99% found	eqb1	100% found	100% found	>99% found	100% found	>99% found	100% found	>99% found	100% found	100% found	>99% found	100% found	>99% found	>99% found	>99% found	Negative	Yes
SRR10218729	14-052	S. equi	Morris et al.	Gluck Equine Research Centre, USA	SRR10218729	Short	2014	United States of America	Kentucky	Clinical	Unknown	5	N/A - not in paper	179	148	N/A - not used in lineage analysis	100% found	100% found	100% found	100% found	100% found	eqb1	100% found	100% found	100% found	100% found	100% found	100% found	100% found	100% found	100% found	100% found	100% found	100% found	100% found	100% found	Negative	No
ERX4074997_ERR4076661	USA09_14	S. equi	Mitchell et al.	Gluck Equine Research Centre, USA	ERS4533123	Short	2014	United States of America	Wisconsin	No_data_given	Unknown	5	1	179	147	N/A - not used in lineage analysis	100% found	100% found	100% found	100% found	100% found	eqb1	100% found	100% found	100% found	100% found	>99% found	100% found	>99% found	100% found	100% found	100% found	>99% found	100% found	>99% found	>90% found	Positive with compretence genes	No
China17	China17	S. equi	This study	Jiangbao Dong, Department of Veterinary Medical Science, Shandong Vocational Animal Science and Veterinary College, Weifang, China	ERS20597704	Short	2019	China	Shaanxi	No_data_given	Unknown	1	N/A - not in paper	179	146	N/A - not used in lineage analysis	Absent	Absent	Absent	100% found	>99% found	eqb1	100% found	100% found	>99% found	100% found	>99% found	100% found	>99% found	100% found	100% found	>99% found	100% found	>99% found	>99% found	>99% found	Negative	Yes
China10	China10	S. equi	This study	Jiangbao Dong, Department of Veterinary Medical Science, Shandong Vocational Animal Science and Veterinary College, Weifang, China	ERS20597699	Short	2019	China	Henan	No_data_given	Unknown	1	N/A - not in paper	179	144	N/A - not used in lineage analysis	<80% found	<80% found	Absent	100% found	>99% found	eqb1	100% found	100% found	>99% found	100% found	>99% found	100% found	>99% found	100% found	100% found	>99% found	100% found	>99% found	>99% found	>99% found	Negative	Yes
China15	China15	S. equi	This study	Jiangbao Dong, Department of Veterinary Medical Science, Shandong Vocational Animal Science and Veterinary College, Weifang, China	ERS20597703	Short	2019	China	Shanxi	No_data_given	Unknown	10	N/A - not in paper	179	143	N/A - not used in lineage analysis	100% found	100% found	100% found	100% found	100% found	eqb1	100% found	100% found	100% found	100% found	>99% found	100% found	100% found	100% found	100% found	100% found	100% found	100% found	100% found	100% found	Negative	No
China3	China3	S. equi	This study	Jiangbao Dong, Department of Veterinary Medical Science, Shandong Vocational Animal Science and Veterinary College, Weifang, China	ERS20597707	Short	2018	China	Shandong	No_data_given	Unknown	1	N/A - not in paper	179	142	N/A - not used in lineage analysis	<80% found	<80% found	Absent	100% found	>99% found	eqb1	100% found	100% found	>99% found	100% found	>99% found	100% found	>99% found	100% found	100% found	>99% found	100% found	>99% found	>99% found	>99% found	Negative	Yes
China2	China2	S. equi	This study	Jiangbao Dong, Department of Veterinary Medical Science, Shandong Vocational Animal Science and Veterinary College, Weifang, China	ERS20597705	Short	2019	China	Shandong	No_data_given	Unknown	1	N/A - not in paper	179	138	N/A - not used in lineage analysis	Absent	Absent	Absent	100% found	>99% found	eqb1	100% found	100% found	>99% found	100% found	>99% found	100% found	>99% found	100% found	100% found	>99% found	100% found	>99% found	>99% found	>99% found	Negative	Yes
China7	China7	S. equi	This study	Jiangbao Dong, Department of Veterinary Medical Science, Shandong Vocational Animal Science and Veterinary College, Weifang, China	ERS20597710	Short	2019	Mongolia	Inner Mongolia	No_data_given	Unknown	1	N/A - not in paper	179	138	N/A - not used in lineage analysis	Absent	Absent	Absent	100% found	>99% found	eqb1	100% found	100% found	>99% found	100% found	>99% found	100% found	>99% found	100% found	100% found	>99% found	100% found	>99% found	>99% found	>99% found	Negative	Yes
China4	China4	S. equi	This study	Jiangbao Dong, Department of Veterinary Medical Science, Shandong Vocational Animal Science and Veterinary College, Weifang, China	ERS20597708	Short	2019	China	Shandong	No_data_given	Unknown	1	N/A - not in paper	179	136	N/A - not used in lineage analysis	Absent	Absent	Absent	100% found	>99% found	eqb1	100% found	100% found	>99% found	>99% found	>99% found	100% found	>99% found	100% found	100% found	>99% found	100% found	>99% found	>99% found	>99% found	Negative	Yes
China12	China12	S. equi	This study	Jiangbao Dong, Department of Veterinary Medical Science, Shandong Vocational Animal Science and Veterinary College, Weifang, China	ERS20597700	Short	2019	China	Liaoning	No_data_given	Unknown	1	N/A - not in paper	179	136	N/A - not used in lineage analysis	Absent	Absent	Absent	100% found	>99% found	eqb1	100% found	100% found	>99% found	>99% found	>99% found	100% found	>99% found	100% found	100% found	>99% found	100% found	>99% found	>99% found	>99% found	Negative	Yes
China13	China13	S. equi	This study	Jiangbao Dong, Department of Veterinary Medical Science, Shandong Vocational Animal Science and Veterinary College, Weifang, China	ERS20597701	Short	2019	China	Hebei	No_data_given	Unknown	1	N/A - not in paper	179	136	N/A - not used in lineage analysis	Absent	Absent	Absent	100% found	>99% found	eqb1	100% found	100% found	>99% found	>99% found	>99% found	100% found	>99% found	100% found	100% found	>99% found	100% found	>99% found	100% found	>99% found	Negative	Yes
China5	China5	S. equi	This study	Jiangbao Dong, Department of Veterinary Medical Science, Shandong Vocational Animal Science and Veterinary College, Weifang, China	ERS20597709	Short	2019	China	Shanxi	No_data_given	Unknown	1	N/A - not in paper	179	136	N/A - not used in lineage analysis	<80% found	<80% found	Absent	100% found	>99% found	eqb1	100% found	100% found	>99% found	100% found	>99% found	100% found	>99% found	100% found	100% found	>99% found	100% found	>99% found	>99% found	>99% found	Negative	Yes
China14	China14	S. equi	This study	Jiangbao Dong, Department of Veterinary Medical Science, Shandong Vocational Animal Science and Veterinary College, Weifang, China	ERS20597702	Short	2019	China	Gansu	No_data_given	Unknown	1	N/A - not in paper	179	136	N/A - not used in lineage analysis	<80% found	<80% found	Absent	100% found	>99% found	eqb1	100% found	100% found	>99% found	100% found	>99% found	100% found	100% found	100% found	100% found	>99% found	100% found	>99% found	>99% found	>99% found	Negative	Yes
ERX4074562_ERR4076226	Arg0098	S. equi	Mitchell et al.	Carla Bustos, CONSEJO NACIONAL DE INVESTIGACIONES CIENTêFICAS Y TƒCNICAS (CONICET)	ERS4532689	Short	2011	Argentina	Buenos Aires	No_data_given	Unknown	8	4	179	135	N/A - not used in lineage analysis	100% found	100% found	100% found	100% found	100% found	eqb1	100% found	100% found	100% found	100% found	100% found	100% found	100% found	100% found	100% found	100% found	100% found	100% found	100% found	100% found	Negative	No
UBA8Md	UBA8Md	S. equi	This study	Carla Bustos, CONSEJO NACIONAL DE INVESTIGACIONES CIENTêFICAS Y TƒCNICAS (CONICET)	ERS20597848	Short	2011	Argentina	Buenos Aires	Guttural pouch wash	Acute	8	N/A - not in paper	179	135	N/A - not used in lineage analysis	100% found	100% found	100% found	100% found	100% found	eqb1	100% found	100% found	100% found	100% found	100% found	100% found	100% found	100% found	100% found	100% found	100% found	100% found	100% found	100% found	Negative	No
CE6	CE6	S. equi	This study	Carla Bustos, CONSEJO NACIONAL DE INVESTIGACIONES CIENTêFICAS Y TƒCNICAS (CONICET)	ERS20597697	Short	2019	Argentina	Buenos Aires	Lymph node	Acute	8	N/A - not in paper	179	135	N/A - not used in lineage analysis	100% found	100% found	100% found	100% found	100% found	eqb1	100% found	100% found	100% found	100% found	100% found	100% found	100% found	>99% found	100% found	100% found	100% found	100% found	100% found	100% found	Negative	No
CE4	CE4	S. equi	This study	Carla Bustos, CONSEJO NACIONAL DE INVESTIGACIONES CIENTêFICAS Y TƒCNICAS (CONICET)	ERS20597696	Short	2019	Argentina	Buenos Aires	Lymph node	Acute	8	N/A - not in paper	179	135	N/A - not used in lineage analysis	100% found	100% found	100% found	100% found	100% found	eqb1	100% found	100% found	100% found	100% found	>99% found	100% found	100% found	100% found	100% found	100% found	100% found	100% found	100% found	100% found	Negative	No
CRESAL27432	CRESAL27432	S. equi	This study	Carla Bustos, CONSEJO NACIONAL DE INVESTIGACIONES CIENTêFICAS Y TƒCNICAS (CONICET)	ERS20597714	Short	2019	Argentina	Buenos Aires	Lymph node	Acute	8	N/A - not in paper	179	135	N/A - not used in lineage analysis	100% found	100% found	100% found	100% found	100% found	eqb1	100% found	100% found	100% found	100% found	100% found	100% found	100% found	100% found	100% found	100% found	100% found	>99% found	100% found	100% found	Negative	No
UBA1402_3A	UBA1402_3A	S. equi	This study	Carla Bustos, CONSEJO NACIONAL DE INVESTIGACIONES CIENTêFICAS Y TƒCNICAS (CONICET)	ERS20597829	Short	2016	Argentina	Buenos Aires	Submandibular lymph node	Acute	8	N/A - not in paper	179	135	N/A - not used in lineage analysis	100% found	100% found	100% found	100% found	100% found	eqb1	100% found	100% found	100% found	100% found	100% found	100% found	100% found	100% found	100% found	100% found	>99% found	100% found	>99% found	100% found	Negative	No
CRESAL27590	CRESAL27590	S. equi	This study	Carla Bustos, CONSEJO NACIONAL DE INVESTIGACIONES CIENTêFICAS Y TƒCNICAS (CONICET)	ERS20597715	Short	2020	Argentina	Buenos Aires	Abdominal abscess	Acute	8	N/A - not in paper	179	135	N/A - not used in lineage analysis	100% found	100% found	>99% found	100% found	100% found	eqb1	100% found	100% found	100% found	100% found	100% found	100% found	100% found	100% found	100% found	100% found	100% found	100% found	100% found	100% found	Negative	No
ERX4074564_ERR4076228	Arg0103	S. equi	Mitchell et al.	Carla Bustos, CONSEJO NACIONAL DE INVESTIGACIONES CIENTêFICAS Y TƒCNICAS (CONICET)	ERS4532691	Short	2015	Argentina	Buenos Aires	No_data_given	Unknown	8	4	179	135	N/A - not used in lineage analysis	100% found	100% found	100% found	100% found	100% found	eqb1	100% found	100% found	100% found	100% found	100% found	100% found	100% found	100% found	100% found	100% found	100% found	100% found	100% found	>99% found	Negative	No
CRESAL27381	CRESAL27381	S. equi	This study	Carla Bustos, CONSEJO NACIONAL DE INVESTIGACIONES CIENTêFICAS Y TƒCNICAS (CONICET)	ERS20597713	Short	2019	Argentina	Buenos Aires	Lymph node	Acute	8	N/A - not in paper	179	135	N/A - not used in lineage analysis	100% found	100% found	100% found	100% found	100% found	eqb1	100% found	100% found	100% found	100% found	100% found	100% found	100% found	100% found	100% found	100% found	100% found	>99% found	100% found	>99% found	Negative	No
CRESAL27083	CRESAL27083	S. equi	This study	Carla Bustos, CONSEJO NACIONAL DE INVESTIGACIONES CIENTêFICAS Y TƒCNICAS (CONICET)	ERS20597711	Short	2019	Argentina	Buenos Aires	Lymph node	Acute	8	N/A - not in paper	179	135	N/A - not used in lineage analysis	100% found	100% found	100% found	100% found	100% found	eqb1	100% found	100% found	100% found	100% found	100% found	100% found	100% found	100% found	100% found	100% found	100% found	100% found	100% found	100% found	Negative	No
CRESAL27114	CRESAL27114	S. equi	This study	Carla Bustos, CONSEJO NACIONAL DE INVESTIGACIONES CIENTêFICAS Y TƒCNICAS (CONICET)	ERS20597712	Short	2019	Argentina	Buenos Aires	Abscess	Acute	8	N/A - not in paper	179	135	N/A - not used in lineage analysis	100% found	100% found	100% found	100% found	100% found	eqb1	100% found	100% found	100% found	100% found	100% found	>99% found	100% found	100% found	100% found	100% found	100% found	100% found	100% found	100% found	Negative	No
UBA39Gd	UBA39Gd	S. equi	This study	Carla Bustos, CONSEJO NACIONAL DE INVESTIGACIONES CIENTêFICAS Y TƒCNICAS (CONICET)	ERS20597844	Short	2013	Argentina	Buenos Aires	Submandibular lymph node	Acute	8	N/A - not in paper	179	134	N/A - not used in lineage analysis	100% found	100% found	100% found	100% found	100% found	eqb1	100% found	100% found	100% found	100% found	100% found	100% found	100% found	100% found	100% found	100% found	100% found	>99% found	100% found	100% found	Negative	No
CE7	CE7	S. equi	This study	Carla Bustos, CONSEJO NACIONAL DE INVESTIGACIONES CIENTêFICAS Y TƒCNICAS (CONICET)	ERS20597698	Short	2019	Argentina	Buenos Aires	Lymph node	Acute	8	N/A - not in paper	179	134	N/A - not used in lineage analysis	100% found	100% found	100% found	100% found	100% found	eqb1	100% found	100% found	>99% found	100% found	100% found	100% found	100% found	100% found	100% found	100% found	100% found	100% found	100% found	100% found	Negative	No
UBA43Gd	UBA43Gd	S. equi	This study	Carla Bustos, CONSEJO NACIONAL DE INVESTIGACIONES CIENTêFICAS Y TƒCNICAS (CONICET)	ERS20597847	Short	2014	Argentina	Buenos Aires	Submandibular lymph node	Acute	8	N/A - not in paper	179	134	N/A - not used in lineage analysis	100% found	100% found	100% found	100% found	100% found	eqb1	100% found	100% found	100% found	100% found	100% found	100% found	100% found	100% found	100% found	100% found	100% found	100% found	100% found	>99% found	Negative	No
UBA21Gd	UBA21Gd	S. equi	This study	Carla Bustos, CONSEJO NACIONAL DE INVESTIGACIONES CIENTêFICAS Y TƒCNICAS (CONICET)	ERS20597835	Short	2012	Argentina	Buenos Aires	Submandibular lymph node	Acute	8	N/A - not in paper	179	131	N/A - not used in lineage analysis	100% found	100% found	100% found	100% found	100% found	eqb1	100% found	100% found	100% found	100% found	100% found	100% found	100% found	100% found	100% found	100% found	100% found	100% found	100% found	100% found	Negative	No
ERX4074780_ERR4076444	UAE1474b	S. equi	Mitchell et al.	Central Veterinary Research Laboratory, United Arab Emirates	ERS4532906	Short	2007	United Arab Emirates	Dubai	Abscess	Acute	3	4	179	130	N/A - not used in lineage analysis	100% found	100% found	100% found	100% found	100% found	eqb1	100% found	100% found	100% found	100% found	100% found	100% found	100% found	100% found	>99% found	100% found	100% found	>99% found	100% found	100% found	Negative	No
ERX4074779_ERR4076443	UAE1474a	S. equi	Mitchell et al.	Central Veterinary Research Laboratory, United Arab Emirates	ERS4532905	Short	2007	United Arab Emirates	Dubai	Abscess	Acute	3	4	179	130	N/A - not used in lineage analysis	100% found	100% found	100% found	100% found	100% found	eqb1	100% found	100% found	100% found	100% found	100% found	100% found	100% found	100% found	100% found	100% found	100% found	100% found	100% found	100% found	Negative	No
UBA32Md	UBA32Md	S. equi	This study	Carla Bustos, CONSEJO NACIONAL DE INVESTIGACIONES CIENTêFICAS Y TƒCNICAS (CONICET)	ERS20597842	Short	2013	Argentina	Buenos Aires	Submandibular lymph node	Acute	3	N/A - not in paper	179	130	N/A - not used in lineage analysis	100% found	100% found	100% found	100% found	100% found	eqb1	100% found	100% found	100% found	100% found	100% found	100% found	100% found	100% found	100% found	100% found	100% found	100% found	100% found	100% found	Negative	No
UBA33Md	UBA33Md	S. equi	This study	Carla Bustos, CONSEJO NACIONAL DE INVESTIGACIONES CIENTêFICAS Y TƒCNICAS (CONICET)	ERS20597843	Short	2013	Argentina	Buenos Aires	Submandibular lymph node	Acute	3	N/A - not in paper	179	130	N/A - not used in lineage analysis	100% found	100% found	100% found	100% found	100% found	eqb1	100% found	100% found	100% found	100% found	100% found	100% found	100% found	100% found	100% found	100% found	100% found	100% found	100% found	100% found	Negative	No
UBA23Ch	UBA23Ch	S. equi	This study	Carla Bustos, CONSEJO NACIONAL DE INVESTIGACIONES CIENTêFICAS Y TƒCNICAS (CONICET)	ERS20597836	Short	2012	Argentina	Buenos Aires	Submandibular lymph node	Acute	3	N/A - not in paper	179	130	N/A - not used in lineage analysis	100% found	100% found	100% found	100% found	100% found	eqb1	100% found	100% found	100% found	100% found	100% found	100% found	100% found	100% found	100% found	100% found	100% found	100% found	100% found	100% found	Negative	No
UBA24Gd	UBA24Gd	S. equi	This study	Carla Bustos, CONSEJO NACIONAL DE INVESTIGACIONES CIENTêFICAS Y TƒCNICAS (CONICET)	ERS20597837	Short	2012	Argentina	Buenos Aires	Submandibular lymph node	Acute	3	N/A - not in paper	179	130	N/A - not used in lineage analysis	100% found	100% found	100% found	100% found	100% found	eqb1	100% found	100% found	100% found	100% found	100% found	100% found	100% found	100% found	100% found	100% found	100% found	100% found	100% found	>99% found	Negative	No
UBA25Gd	UBA25Gd	S. equi	This study	Carla Bustos, CONSEJO NACIONAL DE INVESTIGACIONES CIENTêFICAS Y TƒCNICAS (CONICET)	ERS20597838	Short	2012	Argentina	Buenos Aires	Retropharyngeal LN	Acute	3	N/A - not in paper	179	130	N/A - not used in lineage analysis	100% found	100% found	100% found	100% found	100% found	eqb1	100% found	100% found	100% found	100% found	100% found	100% found	100% found	100% found	100% found	100% found	100% found	100% found	100% found	>99% found	Negative	No
UBA28Gd	UBA28Gd	S. equi	This study	Carla Bustos, CONSEJO NACIONAL DE INVESTIGACIONES CIENTêFICAS Y TƒCNICAS (CONICET)	ERS20597840	Short	2012	Argentina	Buenos Aires	Submandibular lymph node	Acute	3	N/A - not in paper	179	130	N/A - not used in lineage analysis	100% found	100% found	100% found	100% found	100% found	eqb1	100% found	100% found	100% found	100% found	100% found	100% found	100% found	100% found	100% found	>99% found	100% found	100% found	100% found	100% found	Negative	No
UBA26Gd	UBA26Gd	S. equi	This study	Carla Bustos, CONSEJO NACIONAL DE INVESTIGACIONES CIENTêFICAS Y TƒCNICAS (CONICET)	ERS20597839	Short	2012	Argentina	Buenos Aires	Inguinal LN	Acute	3	N/A - not in paper	179	130	N/A - not used in lineage analysis	100% found	100% found	100% found	100% found	100% found	eqb1	100% found	100% found	100% found	100% found	100% found	100% found	100% found	100% found	100% found	100% found	100% found	100% found	100% found	100% found	Negative	No
UNICEN31Gd	UNICEN31Gd	S. equi	This study	Carla Bustos, CONSEJO NACIONAL DE INVESTIGACIONES CIENTêFICAS Y TƒCNICAS (CONICET)	ERS20597849	Short	2012	Argentina	Buenos Aires	Submandibular lymph node	Acute	8	N/A - not in paper	179	129	N/A - not used in lineage analysis	100% found	100% found	100% found	100% found	100% found	eqb1	100% found	100% found	100% found	100% found	100% found	100% found	100% found	100% found	100% found	100% found	100% found	100% found	100% found	100% found	Negative	No
UBA2Gd	UBA2Gd	S. equi	This study	Carla Bustos, CONSEJO NACIONAL DE INVESTIGACIONES CIENTêFICAS Y TƒCNICAS (CONICET)	ERS20597841	Short	2010	Argentina	Buenos Aires	Submandibular lymph node	Acute	8	N/A - not in paper	179	129	N/A - not used in lineage analysis	100% found	100% found	100% found	100% found	100% found	eqb1	100% found	100% found	100% found	100% found	100% found	100% found	100% found	100% found	100% found	100% found	100% found	100% found	100% found	100% found	Negative	No
UBA1Gd	UBA1Gd	S. equi	This study	Carla Bustos, CONSEJO NACIONAL DE INVESTIGACIONES CIENTêFICAS Y TƒCNICAS (CONICET)	ERS20597834	Short	2010	Argentina	Buenos Aires	Submandibular lymph node	Acute	8	N/A - not in paper	179	129	N/A - not used in lineage analysis	100% found	100% found	100% found	100% found	100% found	eqb1	100% found	100% found	100% found	100% found	100% found	100% found	100% found	100% found	100% found	100% found	100% found	100% found	100% found	100% found	Negative	No
ERX4074557_ERR4076221	Arg0009	S. equi	Mitchell et al.	Carla Bustos, CONSEJO NACIONAL DE INVESTIGACIONES CIENTêFICAS Y TƒCNICAS (CONICET)	ERS4532684	Short	2014	Argentina	Buenos Aires	No_data_given	Unknown	8	4	179	129	N/A - not used in lineage analysis	100% found	100% found	100% found	100% found	100% found	eqb1	100% found	100% found	100% found	100% found	100% found	100% found	>99% found	100% found	100% found	100% found	100% found	100% found	100% found	100% found	Negative	No
CE117	CE117	S. equi	This study	Carla Bustos, CONSEJO NACIONAL DE INVESTIGACIONES CIENTêFICAS Y TƒCNICAS (CONICET)	ERS20597694	Short	2019	Argentina	Buenos Aires	Lymph node	Acute	8	N/A - not in paper	179	129	N/A - not used in lineage analysis	100% found	100% found	100% found	100% found	100% found	eqb1	100% found	100% found	100% found	100% found	100% found	100% found	100% found	100% found	100% found	100% found	100% found	100% found	>90% found	100% found	Negative	No
UBA1452_1	UBA1452_1	S. equi	This study	Carla Bustos, CONSEJO NACIONAL DE INVESTIGACIONES CIENTêFICAS Y TƒCNICAS (CONICET)	ERS20597831	Short	2018	Argentina	C—rdoba	Submandibular lymph node	Acute	8	N/A - not in paper	179	129	N/A - not used in lineage analysis	100% found	100% found	100% found	100% found	100% found	eqb1	100% found	100% found	100% found	100% found	100% found	100% found	100% found	100% found	100% found	100% found	100% found	100% found	100% found	100% found	Negative	No
UBA1452_2	UBA1452	S. equi	This study	Carla Bustos, CONSEJO NACIONAL DE INVESTIGACIONES CIENTêFICAS Y TƒCNICAS (CONICET)	ERS20597830	Short	2018	Argentina	C—rdoba	Submandibular lymph node	Unknown	8	N/A - not in paper	179	129	N/A - not used in lineage analysis	100% found	100% found	Absent	100% found	100% found	eqb22	Absent	Absent	Absent	Absent	Absent	Absent	Absent	Absent	Absent	Absent	Absent	Absent	Absent	Absent	Negative	No
UBA1481_1	UBA1481_1	S. equi	This study	Carla Bustos, CONSEJO NACIONAL DE INVESTIGACIONES CIENTêFICAS Y TƒCNICAS (CONICET)	ERS20597832	Short	2018	Argentina	Buenos Aires	Parotideal LN	Acute	8	N/A - not in paper	179	129	N/A - not used in lineage analysis	100% found	100% found	>99% found	100% found	100% found	eqb1	100% found	100% found	100% found	100% found	100% found	100% found	100% found	100% found	100% found	100% found	100% found	100% found	100% found	100% found	Negative	No
ERX4074570_ERR4076234	Arg0218	S. equi	Mitchell et al.	Carla Bustos, CONSEJO NACIONAL DE INVESTIGACIONES CIENTêFICAS Y TƒCNICAS (CONICET)	ERS4532697	Short	Unknown	Argentina	Buenos Aires	No_data_given	Unknown	8	4	179	129	N/A - not used in lineage analysis	100% found	100% found	100% found	100% found	100% found	eqb1	100% found	100% found	100% found	100% found	100% found	100% found	100% found	100% found	100% found	100% found	100% found	100% found	>99% found	>99% found	Negative	No
ERX4074563_ERR4076227	Arg0101	S. equi	Mitchell et al.	Carla Bustos, CONSEJO NACIONAL DE INVESTIGACIONES CIENTêFICAS Y TƒCNICAS (CONICET)	ERS4532690	Short	2012	Argentina	Buenos Aires	No_data_given	Unknown	8	4	179	129	N/A - not used in lineage analysis	100% found	100% found	100% found	100% found	100% found	eqb1	100% found	100% found	100% found	100% found	100% found	100% found	100% found	100% found	100% found	100% found	100% found	100% found	100% found	100% found	Negative	No
ERX4074569_ERR4076233	Arg0109	S. equi	Mitchell et al.	Carla Bustos, CONSEJO NACIONAL DE INVESTIGACIONES CIENTêFICAS Y TƒCNICAS (CONICET)	ERS4532696	Short	Unknown	Argentina	Buenos Aires	No_data_given	Unknown	8	4	179	129	N/A - not used in lineage analysis	100% found	100% found	100% found	100% found	100% found	eqb1	100% found	100% found	100% found	100% found	100% found	100% found	>99% found	100% found	100% found	>99% found	100% found	100% found	100% found	100% found	Negative	No
ERX4074568_ERR4076232	Arg0108	S. equi	Mitchell et al.	Carla Bustos, CONSEJO NACIONAL DE INVESTIGACIONES CIENTêFICAS Y TƒCNICAS (CONICET)	ERS4532695	Short	2014	Argentina	Buenos Aires	No_data_given	Unknown	8	4	179	129	N/A - not used in lineage analysis	100% found	100% found	100% found	100% found	100% found	eqb1	100% found	100% found	100% found	100% found	>99% found	100% found	>99% found	100% found	>99% found	100% found	100% found	100% found	100% found	100% found	Negative	No
ERX4074734_ERR4076398	UAE0374	S. equi	Mitchell et al.	Central Veterinary Research Laboratory, United Arab Emirates	ERS4532860	Short	2014	United Arab Emirates	Dubai	Guttural pouch wash	Unknown	7	6	179	124	N/A - not used in lineage analysis	100% found	100% found	100% found	100% found	100% found	eqb13	Absent	100% found	100% found	100% found	>99% found	>99% found	100% found	100% found	100% found	100% found	100% found	100% found	>90% found	100% found	Negative	No
ERX4074818_ERR4076482	UK301283	S. equi	Mitchell et al.	Animal Health Trust	ERS4532944	Short	2013	United Kingdom	Hampshire	Nasopharyngeal swab	Acute	7	5	179	110	7	100% found	100% found	100% found	100% found	100% found	eqb22	Absent	100% found	Absent	Absent	Absent	Absent	Absent	Absent	Absent	Absent	Absent	Absent	Absent	Absent	Negative	No
ERX4074906_ERR4076570	UK502305	S. equi	Mitchell et al.	Animal Health Trust	ERS4533032	Short	2015	United Kingdom	Norfolk	Guttural pouch wash	Acute	10	6	179	105	1	100% found	100% found	100% found	100% found	100% found	eqb1	100% found	100% found	100% found	100% found	100% found	100% found	>99% found	100% found	100% found	>99% found	100% found	100% found	100% found	100% found	Positive	No
ERX4074901_ERR4076565	UK501770	S. equi	Mitchell et al.	Animal Health Trust	ERS4533027	Short	2015	United Kingdom	Norfolk	Guttural pouch wash	Acute	10	6	179	105	1	<80% found	<80% found	Absent	100% found	100% found	eqb22	Absent	100% found	Absent	Absent	Absent	Absent	Absent	Absent	Absent	Absent	Absent	Absent	Absent	Absent	Negative	No
ERX4074902_ERR4076566	UK501771	S. equi	Mitchell et al.	Animal Health Trust	ERS4533028	Short	2015	United Kingdom	Norfolk	Guttural pouch wash	Acute	10	6	179	105	N/A - not used in lineage analysis	100% found	100% found	100% found	100% found	100% found	eqb1	100% found	100% found	100% found	100% found	100% found	100% found	>99% found	100% found	100% found	100% found	100% found	>99% found	100% found	100% found	Positive	No
ERX4074903_ERR4076567	UK501957	S. equi	Mitchell et al.	Animal Health Trust	ERS4533029	Short	2015	United Kingdom	Norfolk	Guttural pouch wash	Acute	10	6	179	105	1	100% found	100% found	100% found	100% found	100% found	eqb1	100% found	100% found	100% found	100% found	>99% found	100% found	>99% found	100% found	100% found	100% found	100% found	100% found	100% found	>99% found	Positive	No
ERX4074864_ERR4076528	UK403424	S. equi	Mitchell et al.	Animal Health Trust	ERS4532990	Short	2014	United Kingdom	Norfolk	Guttural pouch wash	Carrier	7	6	179	105	N/A - not used in lineage analysis	100% found	100% found	100% found	100% found	100% found	eqb21	Absent	100% found	Absent	Absent	100% found	100% found	>99% found	100% found	100% found	100% found	100% found	100% found	100% found	100% found	Negative	No
ERX4074904_ERR4076568	UK501958	S. equi	Mitchell et al.	Animal Health Trust	ERS4533030	Short	2015	United Kingdom	Norfolk	Guttural pouch wash	Acute	7	6	179	105	7	100% found	100% found	100% found	100% found	>90% found	eqb1	100% found	100% found	100% found	100% found	100% found	100% found	>99% found	100% found	100% found	100% found	100% found	100% found	100% found	100% found	Positive	No
ERX4074907_ERR4076571	UK502449	S. equi	Mitchell et al.	Animal Health Trust	ERS4533033	Short	2015	United Kingdom	Norfolk	Nasopharyngeal swab	Acute	7	6	179	105	7	100% found	100% found	100% found	100% found	100% found	eqb1	100% found	100% found	100% found	100% found	>99% found	100% found	>99% found	100% found	100% found	>99% found	100% found	100% found	100% found	>99% found	Positive	No
S010	S010	S. equi	SES	Dr Abigail McGlennon, Royal Veterinary College	ERS20597734	Short	2022	United Kingdom	Monmouthshire	guttural pouch wash	Unknown	7	N/A - not in paper	151	80	5	100% found	100% found	100% found	100% found	100% found	eqb1	100% found	100% found	100% found	100% found	100% found	100% found	100% found	100% found	100% found	100% found	100% found	100% found	100% found	100% found	Positive	No
ERX4075000_ERR4076664	AusPenny	S. equi	Mitchell et al.	Gluck Equine Research Centre, USA	ERS4533126	Short	2016	United States of America	Mansfield	No_data_given	Unknown	5	3	179	100	N/A - not used in lineage analysis	100% found	100% found	100% found	100% found	100% found	eqb1	100% found	100% found	100% found	100% found	100% found	100% found	100% found	100% found	100% found	100% found	100% found	100% found	100% found	100% found	Negative	No
ERX4074797_ERR4076461	UAE6134	S. equi	Mitchell et al.	Central Veterinary Research Laboratory, United Arab Emirates	ERS4532923	Short	2016	United Arab Emirates	Dubai	Nasal swab	Acute	5	3	179	100	N/A - not used in lineage analysis	100% found	100% found	100% found	100% found	>99% found	eqb1	100% found	100% found	100% found	100% found	100% found	100% found	100% found	100% found	100% found	100% found	100% found	100% found	100% found	100% found	Negative	No
ERX4074672_ERR4076336	NZAS296b	S. equi	Mitchell et al.	The University of Waikato and Massey University, New Zealand	ERS4532798	Short	2010	New Zealand	Auckland	No_data_given	Unknown	5	3	179	100	N/A - not used in lineage analysis	100% found	100% found	100% found	100% found	100% found	eqb1	100% found	100% found	100% found	100% found	100% found	>99% found	100% found	100% found	100% found	100% found	100% found	100% found	100% found	100% found	Negative	No
ERX4074795_ERR4076459	UAE6047	S. equi	Mitchell et al.	Central Veterinary Research Laboratory, United Arab Emirates	ERS4532921	Short	2016	United Arab Emirates	Dubai	Abscess	Acute	8	3	179	100	N/A - not used in lineage analysis	100% found	100% found	100% found	100% found	100% found	eqb1	100% found	100% found	100% found	100% found	100% found	100% found	100% found	100% found	100% found	100% found	100% found	100% found	100% found	100% found	Negative	No
6903_8_61	6903_8#61	S. equi	Harris et al.	The University of Waikato and Massey University, New Zealand	ERS044418	Short	2010	New Zealand	Auckland	No_data_given	Unknown	6	3	179	100	N/A - not used in lineage analysis	100% found	100% found	100% found	100% found	100% found	eqb1	100% found	100% found	100% found	100% found	100% found	100% found	100% found	100% found	100% found	100% found	100% found	100% found	100% found	100% found	Positive	No
ERX4074574_ERR4076238	Aus0451	S. equi	Mitchell et al.	The University of Melbourne, Australia	ERS4532701	Short	2010	Australia	Werribee	No_data_given	Unknown	6	3	179	100	N/A - not used in lineage analysis	100% found	100% found	100% found	100% found	100% found	eqb1	100% found	100% found	100% found	>99% found	100% found	100% found	100% found	100% found	100% found	>99% found	100% found	100% found	100% found	100% found	Negative	No
ERX4074583_ERR4076247	AusPenn	S. equi	Mitchell et al.	The University of Melbourne, Australia	ERS4532710	Short	2015	Australia	Glastonbury	Abscess	Acute	6	3	179	100	N/A - not used in lineage analysis	100% found	100% found	100% found	100% found	100% found	eqb1	100% found	100% found	100% found	100% found	100% found	100% found	>99% found	100% found	100% found	100% found	100% found	100% found	100% found	100% found	Negative	No
ERX4074594_ERR4076258	AusZola	S. equi	Mitchell et al.	The University of Melbourne, Australia	ERS4532721	Short	2015	Australia	Glastonbury	Abscess	Acute	6	3	179	100	N/A - not used in lineage analysis	100% found	100% found	100% found	100% found	100% found	eqb1	>90% found	100% found	100% found	100% found	100% found	100% found	100% found	100% found	100% found	100% found	100% found	100% found	100% found	100% found	Negative	No
ERX4074593_ERR4076257	AusZadiym	S. equi	Mitchell et al.	The University of Melbourne, Australia	ERS4532720	Short	2015	Australia	Glastonbury	No_data_given	Unknown	6	3	179	100	N/A - not used in lineage analysis	100% found	100% found	100% found	100% found	100% found	eqb13	Absent	100% found	100% found	100% found	100% found	>99% found	100% found	100% found	100% found	100% found	100% found	100% found	100% found	100% found	Negative	No
ERX4074577_ERR4076241	AusGlaston	S. equi	Mitchell et al.	The University of Melbourne, Australia	ERS4532704	Short	2014	Australia	Glastonbury	Abscess	Acute	6	3	179	100	N/A - not used in lineage analysis	100% found	100% found	100% found	100% found	100% found	eqb1	100% found	100% found	100% found	100% found	100% found	100% found	100% found	100% found	100% found	100% found	100% found	100% found	>99% found	100% found	Negative	No
ERX4074578_ERR4076242	AusJoy	S. equi	Mitchell et al.	The University of Melbourne, Australia	ERS4532705	Short	2014	Australia	Scone	Abscess	Acute	6	3	179	100	N/A - not used in lineage analysis	100% found	100% found	100% found	100% found	100% found	eqb16	Absent	100% found	100% found	100% found	100% found	>99% found	100% found	100% found	Absent	100% found	100% found	100% found	>99% found	100% found	Negative	No
ERX4074571_ERR4076235	Aus0006	S. equi	Mitchell et al.	The University of Melbourne, Australia	ERS4532698	Short	2011	Australia	Werribee	Abscess	Acute	6	3	179	100	N/A - not used in lineage analysis	100% found	100% found	100% found	Absent	100% found	eqb1	100% found	100% found	100% found	100% found	100% found	100% found	>99% found	100% found	100% found	100% found	>99% found	>90% found	100% found	100% found	Negative	No
ERX4074582_ERR4076246	AusMissys	S. equi	Mitchell et al.	The University of Melbourne, Australia	ERS4532709	Short	2015	Australia	Rowville	Nasopharyngeal swab	Unknown	6	3	179	100	N/A - not used in lineage analysis	100% found	100% found	100% found	100% found	100% found	eqb1	100% found	100% found	100% found	100% found	100% found	>99% found	100% found	100% found	100% found	100% found	100% found	100% found	100% found	100% found	Negative	No
ERX4074586_ERR4076250	AusSparkyH	S. equi	Mitchell et al.	The University of Melbourne, Australia	ERS4532713	Short	2016	Australia	Camperdown	Abscess	Acute	6	3	179	100	N/A - not used in lineage analysis	100% found	100% found	100% found	100% found	100% found	eqb1	100% found	100% found	100% found	100% found	100% found	100% found	100% found	100% found	100% found	100% found	>99% found	100% found	100% found	100% found	Negative	No
ERX4074585_ERR4076249	AusSparkyC	S. equi	Mitchell et al.	The University of Melbourne, Australia	ERS4532712	Short	2016	Australia	Camperdown	Nasal swab	Unknown	6	3	179	100	N/A - not used in lineage analysis	100% found	100% found	100% found	100% found	100% found	eqb1	100% found	100% found	100% found	100% found	100% found	100% found	100% found	100% found	100% found	100% found	100% found	100% found	100% found	>99% found	Negative	No
ERX4074592_ERR4076256	AusWeown	S. equi	Mitchell et al.	The University of Melbourne, Australia	ERS4532719	Short	2015	Australia	Illawarra	Abscess	Acute	6	3	179	100	N/A - not used in lineage analysis	100% found	100% found	100% found	100% found	100% found	eqb1	100% found	100% found	100% found	100% found	100% found	100% found	>99% found	100% found	100% found	>99% found	100% found	100% found	100% found	100% found	Negative	No
ERX4074576_ERR4076240	AusCruise	S. equi	Mitchell et al.	The University of Melbourne, Australia	ERS4532703	Short	2017	Australia	Queensland	Abscess	Acute	6	3	179	100	N/A - not used in lineage analysis	100% found	100% found	100% found	100% found	100% found	eqb1	100% found	100% found	100% found	100% found	100% found	100% found	100% found	100% found	100% found	100% found	100% found	100% found	100% found	100% found	Negative	No
ERX4074581_ERR4076245	AusMissyf	S. equi	Mitchell et al.	The University of Melbourne, Australia	ERS4532708	Short	2014	Australia	Tooradin	Guttural pouch wash	Carrier	6	3	179	100	N/A - not used in lineage analysis	100% found	100% found	100% found	100% found	100% found	eqb1	100% found	100% found	100% found	100% found	100% found	100% found	100% found	100% found	100% found	100% found	100% found	100% found	>99% found	>99% found	Negative	No
ERX4074587_ERR4076251	AusStorm	S. equi	Mitchell et al.	The University of Melbourne, Australia	ERS4532714	Short	2016	Australia	Warrenheip	Abscess	Acute	6	3	179	100	N/A - not used in lineage analysis	100% found	100% found	100% found	100% found	100% found	eqb15	Absent	>99% found	100% found	100% found	100% found	100% found	>90% found	100% found	100% found	>99% found	100% found	100% found	Absent	Absent	Negative	No
ERX4074590_ERR4076254	AusTeddy	S. equi	Mitchell et al.	The University of Melbourne, Australia	ERS4532717	Short	2015	Australia	Victoria	Sub Clinical	Unknown	6	3	179	100	N/A - not used in lineage analysis	100% found	100% found	100% found	100% found	100% found	eqb1	100% found	100% found	100% found	>99% found	100% found	>99% found	100% found	>99% found	100% found	>99% found	100% found	100% found	100% found	100% found	Negative	No
ERX4074580_ERR4076244	AusLouns	S. equi	Mitchell et al.	The University of Melbourne, Australia	ERS4532707	Short	2014	Australia	Bendigo	Nasal swab	Acute	6	3	179	100	N/A - not used in lineage analysis	100% found	100% found	100% found	100% found	100% found	eqb1	100% found	100% found	100% found	100% found	100% found	100% found	100% found	100% found	100% found	100% found	100% found	100% found	100% found	100% found	Negative	No
ERX4074579_ERR4076243	AusLouab	S. equi	Mitchell et al.	The University of Melbourne, Australia	ERS4532706	Short	2014	Australia	Bendigo	Abscess	Acute	6	3	179	100	N/A - not used in lineage analysis	100% found	100% found	100% found	100% found	100% found	eqb3	100% found	100% found	>99% found	>99% found	>99% found	100% found	>99% found	100% found	100% found	100% found	100% found	100% found	100% found	100% found	Negative	No
ERX4074588_ERR4076252	AusStrykab	S. equi	Mitchell et al.	The University of Melbourne, Australia	ERS4532715	Short	2014	Australia	Bendigo	Abscess	Acute	6	3	179	100	N/A - not used in lineage analysis	100% found	100% found	100% found	100% found	100% found	eqb1	100% found	100% found	100% found	100% found	100% found	100% found	100% found	100% found	100% found	>99% found	100% found	100% found	100% found	100% found	Negative	No
ERX4074589_ERR4076253	AusStrykns	S. equi	Mitchell et al.	The University of Melbourne, Australia	ERS4532716	Short	2014	Australia	Bendigo	Nasal swab	Carrier	6	3	179	100	N/A - not used in lineage analysis	100% found	100% found	100% found	Absent	100% found	eqb4	100% found	100% found	100% found	100% found	100% found	100% found	100% found	100% found	100% found	>99% found	100% found	100% found	Absent	Absent	Negative	No
ERX4074584_ERR4076248	AusSkyright	S. equi	Mitchell et al.	The University of Melbourne, Australia	ERS4532711	Short	2014	Australia	Bendigo	Abscess	Acute	6	3	179	100	N/A - not used in lineage analysis	100% found	100% found	100% found	100% found	100% found	eqb1	100% found	100% found	>99% found	100% found	100% found	>99% found	>99% found	100% found	>90% found	100% found	100% found	100% found	100% found	100% found	Negative	No
ERX4074671_ERR4076335	NZAS270a	S. equi	Mitchell et al.	The University of Waikato and Massey University, New Zealand	ERS4532797	Short	2010	New Zealand	Auckland	No_data_given	Unknown	6	3	179	100	N/A - not used in lineage analysis	100% found	100% found	100% found	100% found	100% found	eqb1	100% found	100% found	100% found	100% found	100% found	100% found	100% found	100% found	100% found	100% found	100% found	100% found	100% found	100% found	Negative	No
ERX4074573_ERR4076237	Aus0253	S. equi	Mitchell et al.	The University of Melbourne, Australia	ERS4532700	Short	2011	Australia	Werribee	Abscess	Acute	6	3	179	99	N/A - not used in lineage analysis	100% found	100% found	100% found	100% found	100% found	eqb19	Absent	100% found	Absent	100% found	100% found	Absent	100% found	100% found	100% found	100% found	100% found	100% found	100% found	100% found	Negative	No
ERX4074575_ERR4076239	AusAvenal	S. equi	Mitchell et al.	The University of Melbourne, Australia	ERS4532702	Short	2008	Australia	Melbourne	Abscess	Acute	6	3	179	99	N/A - not used in lineage analysis	100% found	100% found	100% found	100% found	100% found	eqb1	100% found	100% found	100% found	100% found	100% found	100% found	100% found	100% found	100% found	100% found	100% found	100% found	100% found	100% found	Negative	No
ERX4074572_ERR4076236	Aus0047	S. equi	Mitchell et al.	The University of Melbourne, Australia	ERS4532699	Short	2008	Australia	Werribee	Nasal swab	Unknown	6	3	179	99	N/A - not used in lineage analysis	100% found	100% found	100% found	100% found	100% found	eqb1	100% found	100% found	100% found	100% found	100% found	100% found	100% found	100% found	100% found	100% found	100% found	100% found	100% found	100% found	Negative	No
6830_4_95	6830_4#95	S. equi	Harris et al.	Al Khalediah Equine Hospital, Saudi Arabia	ERS044452	Short	2011	Saudi Arabia	Quwayiyah	Nasal swab	Acute	2	6	179	97	N/A - not used in lineage analysis	100% found	100% found	Absent	100% found	100% found	eqb1	100% found	100% found	100% found	100% found	100% found	100% found	100% found	100% found	100% found	100% found	100% found	100% found	100% found	100% found	Positive with compretence genes	Yes
6830_4_96	6830_4#96	S. equi	Harris et al.	Al Khalediah Equine Hospital, Saudi Arabia	ERS044453	Short	2011	Saudi Arabia	Quwayiyah	Nasal swab	Acute	2	6	179	97	N/A - not used in lineage analysis	100% found	100% found	Absent	100% found	100% found	eqb1	100% found	100% found	100% found	100% found	100% found	100% found	100% found	100% found	100% found	100% found	100% found	100% found	100% found	100% found	Positive with compretence genes	No
6830_4_94	6830_4#94	S. equi	Harris et al.	Al Khalediah Equine Hospital, Saudi Arabia	ERS044451	Short	2010	Saudi Arabia	Quwayiyah	Nasal swab	Acute	2	6	179	97	N/A - not used in lineage analysis	100% found	100% found	Absent	100% found	100% found	eqb1	100% found	100% found	100% found	100% found	100% found	100% found	100% found	100% found	100% found	100% found	100% found	100% found	100% found	100% found	Positive with compretence genes	No
ERX4074999_ERR4076663	USA09_17	S. equi	Mitchell et al.	Gluck Equine Research Centre, USA	ERS4533125	Short	2011	United States of America	Kentucky	No_data_given	Unknown	6	6	179	96	N/A - not used in lineage analysis	100% found	100% found	>99% found	100% found	100% found	eqb1	100% found	100% found	100% found	100% found	>99% found	100% found	>99% found	100% found	100% found	100% found	100% found	100% found	100% found	>99% found	Negative	No
ERX4074952_ERR4076616	USA04_69	S. equi	Mitchell et al.	Gluck Equine Research Centre, USA	ERS4533078	Short	1995	United States of America	Montana	No_data_given	Unknown	5	1	179	94	N/A - not used in lineage analysis	100% found	100% found	100% found	100% found	100% found	eqb1	100% found	100% found	100% found	100% found	100% found	100% found	100% found	100% found	100% found	100% found	100% found	100% found	100% found	100% found	Negative	No
ERX4074961_ERR4076625	USA05_67	S. equi	Mitchell et al.	Gluck Equine Research Centre, USA	ERS4533087	Short	2001	United States of America	Washington State	No_data_given	Unknown	5	6	179	92	N/A - not used in lineage analysis	<80% found	<80% found	100% found	100% found	100% found	eqb1	>90% found	100% found	100% found	100% found	>99% found	100% found	>99% found	100% found	>99% found	>99% found	100% found	100% found	100% found	>99% found	Negative	No
CE114	CE114	S. equi	This study	Carla Bustos, CONSEJO NACIONAL DE INVESTIGACIONES CIENTêFICAS Y TƒCNICAS (CONICET)	ERS20597693	Short	2019	Argentina	Buenos Aires	Lymph node	Acute	8	N/A - not in paper	179	92	N/A - not used in lineage analysis	100% found	100% found	100% found	100% found	100% found	eqb1	100% found	100% found	100% found	100% found	100% found	100% found	100% found	100% found	100% found	100% found	100% found	100% found	100% found	100% found	Negative	Yes
ERX4074962_ERR4076626	USA05_74	S. equi	Mitchell et al.	Gluck Equine Research Centre, USA	ERS4533088	Short	2007	United States of America	West Virginia	No_data_given	Unknown	10	1	179	91	N/A - not used in lineage analysis	100% found	100% found	100% found	100% found	100% found	eqb1	100% found	100% found	100% found	100% found	100% found	100% found	100% found	100% found	100% found	100% found	100% found	100% found	100% found	100% found	Positive with compretence genes	No
6830_4_93	6830_4#93	S. equi	Harris et al.	Swedish University of Agricultural Sciences, Sweden	ERS044450	Short	1990	Sweden	Halland	Abscess	Acute	6	3	179	86	N/A - not used in lineage analysis	100% found	100% found	100% found	100% found	100% found	eqb1	100% found	100% found	100% found	100% found	100% found	100% found	100% found	100% found	100% found	100% found	100% found	100% found	100% found	100% found	Positive	Yes
S093	S093	S. equi	SES	Dr Abigail McGlennon, Royal Veterinary College	ERS20597810	Short	2022	United Kingdom	AyrshireÊ	other	acute	7	N/A - not in paper	151	80	5	100% found	100% found	100% found	100% found	100% found	eqb1	100% found	100% found	100% found	100% found	100% found	>99% found	>99% found	100% found	100% found	>99% found	100% found	100% found	100% found	100% found	Positive	No
6903_6_2	6903_6#2	S. equi	Harris et al.	Animal Health Trust	ERS044359	Short	2010	United Kingdom	Surrey	Guttural pouch wash	Carrier	4	5	179	83	2	100% found	100% found	100% found	100% found	100% found	eqb1	100% found	100% found	100% found	100% found	100% found	100% found	100% found	100% found	100% found	100% found	100% found	100% found	100% found	100% found	Negative	No
6903_6_20	6903_6#20	S. equi	Harris et al.	Animal Health Trust	ERS044377	Short	2010	United Kingdom	Worcestershire	Nasopharyngeal swab	Acute	7	2	179	80	N/A - not used in lineage analysis	100% found	100% found	100% found	100% found	100% found	eqb1	100% found	100% found	100% found	100% found	100% found	100% found	100% found	100% found	100% found	100% found	100% found	100% found	100% found	100% found	Negative	No
S018	S018	S. equi	SES	Dr Abigail McGlennon, Royal Veterinary College	ERS20597742	Short	2021	United Kingdom	Gloucestershire	guttural pouch wash	Unknown	7	N/A - not in paper	151	80	N/A - not used in lineage analysis	100% found	100% found	100% found	100% found	100% found	eqb1	100% found	100% found	100% found	100% found	100% found	100% found	100% found	100% found	100% found	100% found	100% found	100% found	100% found	100% found	Positive	No
S021	S021	S. equi	SES	Dr Abigail McGlennon, Royal Veterinary College	ERS20597745	Short	2021	United Kingdom	Gloucestershire	swab	Unknown	7	N/A - not in paper	151	80	N/A - not used in lineage analysis	100% found	100% found	100% found	100% found	100% found	eqb1	100% found	100% found	100% found	100% found	100% found	100% found	100% found	100% found	100% found	100% found	100% found	>99% found	100% found	100% found	Positive	No
S017	S017	S. equi	SES	Dr Abigail McGlennon, Royal Veterinary College	ERS20597741	Short	2021	United Kingdom	Gloucestershire	swab	acute	7	N/A - not in paper	151	80	N/A - not used in lineage analysis	100% found	100% found	100% found	100% found	100% found	eqb1	100% found	100% found	100% found	100% found	100% found	100% found	>99% found	100% found	100% found	100% found	100% found	100% found	100% found	100% found	Positive	No
S020	S020	S. equi	SES	Dr Abigail McGlennon, Royal Veterinary College	ERS20597744	Short	2021	United Kingdom	Gloucestershire	guttural pouch wash	Unknown	7	N/A - not in paper	151	80	N/A - not used in lineage analysis	100% found	100% found	100% found	100% found	100% found	eqb1	100% found	100% found	100% found	100% found	100% found	100% found	100% found	100% found	100% found	100% found	100% found	100% found	100% found	100% found	Positive	No
S019	S019	S. equi	SES	Dr Abigail McGlennon, Royal Veterinary College	ERS20597743	Short	2021	United Kingdom	Gloucestershire	guttural pouch wash	Unknown	7	N/A - not in paper	151	80	N/A - not used in lineage analysis	100% found	100% found	100% found	100% found	100% found	eqb1	100% found	100% found	100% found	100% found	>99% found	100% found	100% found	100% found	100% found	100% found	100% found	100% found	100% found	>99% found	Positive	No
S011	S011	S. equi	SES	Dr Abigail McGlennon, Royal Veterinary College	ERS20597735	Short	2022	United Kingdom	Monmouthshire	guttural pouch wash	Unknown	7	N/A - not in paper	151	80	5	100% found	100% found	100% found	100% found	100% found	eqb1	100% found	100% found	100% found	100% found	100% found	100% found	>99% found	100% found	100% found	100% found	100% found	100% found	>99% found	100% found	Positive	No
S046	S046	S. equi	SES	Dr Abigail McGlennon, Royal Veterinary College	ERS20597766	Short	2022	United Kingdom	SouthÊLanarkshire	swab	acute	7	N/A - not in paper	151	80	5	100% found	100% found	100% found	100% found	100% found	eqb1	100% found	100% found	100% found	100% found	100% found	100% found	100% found	100% found	100% found	100% found	100% found	100% found	100% found	100% found	Positive	No
S002	S002	S. equi	SES	Dr Abigail McGlennon, Royal Veterinary College	ERS20597728	Short	2022	United Kingdom	Bedfordshire	Swab	Unknown	7	N/A - not in paper	151	80	5	100% found	100% found	100% found	100% found	100% found	eqb1	100% found	100% found	100% found	100% found	100% found	100% found	100% found	100% found	100% found	>99% found	100% found	100% found	100% found	>99% found	Positive	No
S012	S012	S. equi	SES	Dr Abigail McGlennon, Royal Veterinary College	ERS20597736	Short	2022	United Kingdom	Monmouthshire	guttural pouch wash	acute	7	N/A - not in paper	151	80	5	100% found	100% found	100% found	100% found	100% found	eqb1	100% found	100% found	100% found	100% found	>99% found	100% found	100% found	100% found	100% found	100% found	100% found	100% found	>99% found	100% found	Positive	No
S034	S034	S. equi	SES	Dr Abigail McGlennon, Royal Veterinary College	ERS20597757	Long and short	2022	United Kingdom	kent	guttural pouch wash	Post infection screening	7	N/A - not in paper	151	80	5	100% found	100% found	100% found	100% found	100% found	eqb1	100% found	100% found	100% found	100% found	100% found	100% found	>99% found	100% found	100% found	>99% found	100% found	100% found	100% found	100% found	Negative	No
S035	S035	S. equi	SES	Dr Abigail McGlennon, Royal Veterinary College	ERS20597758	Short	2022	United Kingdom	Essex	guttural pouch wash	carrier	7	N/A - not in paper	151	80	5	100% found	100% found	100% found	100% found	>99% found	eqb1	100% found	100% found	>99% found	100% found	100% found	100% found	>99% found	100% found	100% found	100% found	100% found	100% found	100% found	100% found	Positive	No
S078	S078	S. equi	SES	Dr Abigail McGlennon, Royal Veterinary College	ERS20597795	Short	2022	United Kingdom	Scottish Borders	swab	acute	7	N/A - not in paper	151	80	5	100% found	100% found	100% found	100% found	100% found	eqb1	100% found	100% found	100% found	100% found	100% found	100% found	100% found	100% found	100% found	100% found	>99% found	100% found	100% found	>99% found	Positive	No
S089	S089	S. equi	SES	Dr Abigail McGlennon, Royal Veterinary College	ERS20597806	Short	2022	United Kingdom	Scottish Borders	Swab	Post infection screening	7	N/A - not in paper	151	80	5	100% found	100% found	100% found	100% found	100% found	eqb8	100% found	100% found	100% found	100% found	100% found	100% found	100% found	100% found	>99% found	100% found	100% found	100% found	100% found	100% found	Positive	No
S037	S037	S. equi	SES	Dr Abigail McGlennon, Royal Veterinary College	ERS20597760	Short	2022	United Kingdom	Scottish Borders	swab	Unknown	7	N/A - not in paper	151	80	5	100% found	100% found	>99% found	100% found	100% found	eqb1	100% found	100% found	100% found	100% found	>99% found	100% found	100% found	100% found	100% found	100% found	>99% found	100% found	100% found	100% found	Positive	No
S092	S092	S. equi	SES	Dr Abigail McGlennon, Royal Veterinary College	ERS20597809	Short	2022	United Kingdom	Essex	swab	Unknown	7	N/A - not in paper	151	80	5	100% found	100% found	100% found	100% found	100% found	eqb1	100% found	100% found	100% found	100% found	100% found	100% found	100% found	100% found	100% found	>99% found	100% found	100% found	100% found	100% found	Positive	No
S090	S090	S. equi	SES	Dr Abigail McGlennon, Royal Veterinary College	ERS20597807	Short	2022	United Kingdom	Swansea	swab	acute	7	N/A - not in paper	151	80	5	100% found	100% found	100% found	>99% found	>99% found	eqb1	>90% found	100% found	100% found	100% found	100% found	100% found	>99% found	100% found	>99% found	100% found	100% found	100% found	100% found	100% found	Positive	No
S045	S045	S. equi	SES	Dr Abigail McGlennon, Royal Veterinary College	ERS20597765	Short	2022	United Kingdom	WarwickshireÊ	swab	acute	7	N/A - not in paper	151	80	5	100% found	100% found	100% found	100% found	100% found	eqb1	100% found	100% found	100% found	100% found	>99% found	100% found	100% found	100% found	100% found	100% found	100% found	100% found	100% found	100% found	Positive	No
S032	S032	S. equi	SES	Dr Abigail McGlennon, Royal Veterinary College	ERS20597755	Short	2022	United Kingdom	West Yorkshire	guttural pouch wash	Unknown	7	N/A - not in paper	151	80	5	100% found	100% found	100% found	100% found	100% found	eqb1	100% found	100% found	100% found	100% found	100% found	100% found	>99% found	100% found	100% found	100% found	100% found	100% found	100% found	>99% found	Positive	No
S042	S042	S. equi	SES	Dr Abigail McGlennon, Royal Veterinary College	ERS20597763	Short	2022	United Kingdom	South Devon	guttural pouch wash	Post infection screening	7	N/A - not in paper	151	77	5	100% found	100% found	100% found	>99% found	100% found	eqb1	100% found	100% found	>99% found	100% found	>99% found	100% found	>99% found	100% found	100% found	100% found	100% found	100% found	>99% found	100% found	Negative	No
S077	S077	S. equi	SES	Dr Abigail McGlennon, Royal Veterinary College	ERS20597794	Short	2022	United Kingdom	Scottish Borders	swab	acute	7	N/A - not in paper	151	80	N/A - not used in lineage analysis	100% found	100% found	100% found	100% found	100% found	eqb7	100% found	100% found	100% found	100% found	100% found	100% found	100% found	100% found	100% found	100% found	100% found	100% found	100% found	100% found	Positive	No
S036	S036	S. equi	SES	Dr Abigail McGlennon, Royal Veterinary College	ERS20597759	Short	2022	United Kingdom	South Devon	guttural pouch wash	acute	7	N/A - not in paper	151	77	5	100% found	100% found	100% found	100% found	100% found	eqb1	100% found	100% found	100% found	100% found	100% found	>99% found	100% found	100% found	100% found	100% found	100% found	100% found	100% found	100% found	Negative	No
S039	S039	S. equi	SES	Dr Abigail McGlennon, Royal Veterinary College	ERS20597762	Short	2022	United Kingdom	South Devon	guttural pouch wash	Post infection screening	7	N/A - not in paper	151	9	5	100% found	100% found	100% found	100% found	100% found	eqb1	100% found	100% found	100% found	100% found	100% found	100% found	100% found	100% found	100% found	100% found	100% found	100% found	100% found	100% found	Negative	No
S051	S051	S. equi	SES	Dr Abigail McGlennon, Royal Veterinary College	ERS20597769	Short	2022	United Kingdom	South Devon	Guttural pouch wash	Post infection screening	7	N/A - not in paper	151	9	5	100% found	100% found	100% found	100% found	100% found	eqb1	100% found	100% found	100% found	100% found	>99% found	100% found	100% found	100% found	100% found	100% found	100% found	100% found	100% found	100% found	Negative	No
S043	S043	S. equi	SES	Dr Abigail McGlennon, Royal Veterinary College	ERS20597764	Short	2022	United Kingdom	South Devon	guttural pouch wash	Post infection screening	7	N/A - not in paper	151	9	5	100% found	100% found	100% found	100% found	100% found	eqb1	100% found	100% found	100% found	100% found	100% found	100% found	>99% found	100% found	100% found	100% found	100% found	100% found	100% found	100% found	Negative	No
S027	S027	S. equi	SES	Dr Abigail McGlennon, Royal Veterinary College	ERS20597751	Short	2022	United Kingdom	Devon	swab	acute	7	N/A - not in paper	151	9	5	100% found	100% found	100% found	100% found	100% found	eqb1	100% found	100% found	100% found	100% found	100% found	100% found	100% found	100% found	100% found	100% found	100% found	>99% found	100% found	100% found	Negative	No
S055	S055	S. equi	SES	Dr Abigail McGlennon, Royal Veterinary College	ERS20597773	Short	2022	United Kingdom	Cheshire	other	acute	7	N/A - not in paper	151	9	5	100% found	100% found	100% found	100% found	100% found	eqb1	100% found	100% found	100% found	100% found	100% found	100% found	100% found	100% found	100% found	100% found	100% found	100% found	100% found	100% found	Positive	No
S088	S088	S. equi	SES	Dr Abigail McGlennon, Royal Veterinary College	ERS20597805	Short	2021	United Kingdom	Norfolk	other	acute	7	N/A - not in paper	151	80	N/A - not used in lineage analysis	100% found	100% found	100% found	100% found	100% found	eqb1	100% found	100% found	100% found	100% found	100% found	100% found	100% found	100% found	100% found	100% found	100% found	100% found	100% found	100% found	Positive	No
ERX4074828_ERR4076492	UK308096	S. equi	Mitchell et al.	Animal Health Trust	ERS4532954	Short	2013	United Kingdom	Renfrewshire	Guttural pouch wash	Carrier	7	2	151	73	6	100% found	100% found	100% found	100% found	100% found	eqb1	100% found	100% found	100% found	100% found	100% found	>99% found	100% found	100% found	100% found	100% found	100% found	100% found	100% found	100% found	Negative	No
ERX4074820_ERR4076484	UK301406	S. equi	Mitchell et al.	Animal Health Trust	ERS4532946	Short	2013	United Kingdom	Lincolnshire	Nasal swab	Acute	7	2	151	9	6	100% found	100% found	100% found	100% found	100% found	eqb22	Absent	100% found	Absent	Absent	Absent	Absent	Absent	Absent	Absent	Absent	Absent	Absent	Absent	Absent	Negative	No
S061	S061	S. equi	SES	Dr Abigail McGlennon, Royal Veterinary College	ERS20597778	Short	2021	United Kingdom	West Yorkshire	swab	Unknown	7	N/A - not in paper	151	80	N/A - not used in lineage analysis	100% found	100% found	100% found	100% found	100% found	eqb1	100% found	100% found	100% found	100% found	100% found	100% found	100% found	100% found	100% found	100% found	100% found	100% found	100% found	>99% found	Positive	No
S086	S086	S. equi	SES	Dr Abigail McGlennon, Royal Veterinary College	ERS20597803	Short	2021	United Kingdom	Cheshire	Guttural pouch wash	Unknown	7	N/A - not in paper	151	80	N/A - not used in lineage analysis	100% found	100% found	100% found	100% found	100% found	eqb1	100% found	100% found	>99% found	100% found	100% found	100% found	100% found	100% found	100% found	100% found	100% found	100% found	100% found	100% found	Positive	No
S009	S009	S. equi	SES	Dr Abigail McGlennon, Royal Veterinary College	ERS20597733	Short	2022	United Kingdom	Somerset	guttural pouch wash	Unknown	7	N/A - not in paper	151	80	N/A - not used in lineage analysis	100% found	100% found	100% found	100% found	>99% found	eqb1	100% found	100% found	>99% found	100% found	>99% found	100% found	>99% found	100% found	100% found	100% found	100% found	100% found	100% found	100% found	Positive	No
S083	S083	S. equi	SES	Dr Abigail McGlennon, Royal Veterinary College	ERS20597800	Short	2021	United Kingdom	Clwyd	other	acute	7	N/A - not in paper	151	80	N/A - not used in lineage analysis	100% found	100% found	100% found	100% found	100% found	eqb1	100% found	100% found	100% found	100% found	100% found	100% found	100% found	100% found	100% found	100% found	100% found	100% found	100% found	100% found	Positive	No
S048	S048	S. equi	SES	Dr Abigail McGlennon, Royal Veterinary College	ERS20597767	Short	2022	United Kingdom	Berkshire	swab	Unknown	7	N/A - not in paper	151	80	N/A - not used in lineage analysis	100% found	100% found	100% found	100% found	100% found	eqb1	100% found	100% found	100% found	100% found	100% found	100% found	100% found	100% found	100% found	100% found	100% found	100% found	100% found	100% found	Positive	No
ERX4074813_ERR4076477	UK300661	S. equi	Mitchell et al.	Animal Health Trust	ERS4532939	Short	2013	United Kingdom	Nottinghamshire	Abscess	Acute	7	2	151	9	6	100% found	100% found	100% found	100% found	100% found	eqb1	100% found	100% found	100% found	100% found	>99% found	100% found	100% found	100% found	100% found	100% found	100% found	100% found	100% found	100% found	Negative	No
ERX4074849_ERR4076513	UK401821	S. equi	Mitchell et al.	Animal Health Trust	ERS4532975	Short	2014	United Kingdom	Pembrokeshire	Abscess	Unknown	7	5	179	177	6	100% found	100% found	100% found	100% found	100% found	eqb22	Absent	100% found	Absent	Absent	Absent	Absent	Absent	Absent	Absent	Absent	Absent	Absent	Absent	Absent	Negative	No
ERX4074835_ERR4076499	UK400276	S. equi	Mitchell et al.	Animal Health Trust	ERS4532961	Short	2014	United Kingdom	Cambridgeshire	Abscess	Acute	7	2	151	176	6	100% found	100% found	100% found	100% found	>99% found	eqb1	100% found	100% found	100% found	100% found	100% found	100% found	100% found	100% found	>99% found	100% found	100% found	100% found	100% found	>99% found	Negative	No
6903_8_63	6903_8#63	S. equi	Harris et al.	Ghent University	ERS044420	Short	2010	Belgium	Baftin	Abscess	Acute	7	2	179	77	N/A - not used in lineage analysis	100% found	100% found	100% found	100% found	100% found	eqb1	100% found	100% found	100% found	100% found	100% found	100% found	100% found	100% found	100% found	100% found	100% found	100% found	100% found	100% found	Negative	No
ERX4074614_ERR4076278	Fr53007	S. equi	Mitchell et al.	Dr Albertine Leon, LABƒO, France	ERS4532741	Short	2011	France	Seuillet	Abscess	Acute	7	2	179	77	N/A - not used in lineage analysis	100% found	100% found	100% found	>99% found	100% found	eqb1	100% found	100% found	100% found	100% found	100% found	100% found	100% found	100% found	100% found	100% found	100% found	100% found	100% found	100% found	Negative	No
ERX4074859_ERR4076523	UK403089	S. equi	Mitchell et al.	Animal Health Trust	ERS4532985	Short	2014	United Kingdom	Surrey	Abscess	Acute	7	2	151	173	6	100% found	100% found	100% found	100% found	100% found	eqb1	100% found	100% found	100% found	100% found	100% found	100% found	>99% found	100% found	100% found	100% found	100% found	>99% found	100% found	100% found	Negative	No
ERX4074850_ERR4076514	UK401823	S. equi	Mitchell et al.	Animal Health Trust	ERS4532976	Short	2014	United Kingdom	Somerset	Guttural pouch wash	Carrier	7	2	151	173	6	100% found	100% found	100% found	100% found	100% found	eqb1	100% found	100% found	100% found	100% found	>99% found	100% found	100% found	100% found	100% found	100% found	100% found	100% found	100% found	>99% found	Negative	No
6903_5_85	6903_5#85	S. equi	Harris et al.	Animal Health Trust	ERS044346	Short	2010	United Kingdom	Suffolk	Guttural pouch wash	Carrier	7	2	151	76	7	100% found	100% found	100% found	100% found	100% found	eqb1	100% found	100% found	100% found	100% found	100% found	>99% found	100% found	100% found	100% found	100% found	100% found	100% found	100% found	100% found	Negative	No
31741_2_45	31741_2#45	S. equi	SES	Animal Health Trust	ERS20597635	Short	2018	United Kingdom	Hampshire	No_data_given	Unknown	7	2	151	76	7	100% found	100% found	100% found	100% found	>99% found	eqb1	100% found	100% found	100% found	100% found	100% found	100% found	100% found	100% found	100% found	100% found	100% found	100% found	100% found	100% found	Negative	No
31741_2_116	31741_2#116	S. equi	SES	Animal Health Trust	ERS20597355	Short	2016	United Kingdom	Hampshire	Nasopharyngeal swab	Acute	7	2	151	48	7	100% found	100% found	100% found	100% found	>99% found	eqb1	100% found	100% found	100% found	100% found	100% found	100% found	100% found	100% found	100% found	100% found	100% found	100% found	100% found	100% found	Negative	No
31741_2_334	31741_2#334	S. equi	SES	Animal Health Trust	ERS20597574	Short	2019	United Kingdom	Hampshire	Guttural pouch wash	Carrier	7	2	151	76	7	100% found	100% found	100% found	100% found	>99% found	eqb1	100% found	100% found	100% found	100% found	100% found	100% found	100% found	100% found	100% found	100% found	100% found	100% found	100% found	100% found	Negative	No
31741_2_298	31741_2#298	S. equi	SES	Animal Health Trust	ERS20597536	Short	2018	United Kingdom	Hampshire	Nasopharyngeal swab	Unknown	7	2	151	76	7	100% found	100% found	100% found	100% found	>99% found	eqb1	100% found	100% found	100% found	100% found	100% found	100% found	100% found	100% found	100% found	100% found	100% found	100% found	100% found	100% found	Negative	No
6903_5_92	6903_5#92	S. equi	Harris et al.	Animal Health Trust	ERS044353	Short	2010	United Kingdom	Norfolk	Guttural pouch wash	Carrier	7	2	179	75	8	100% found	100% found	100% found	100% found	100% found	eqb1	100% found	100% found	100% found	100% found	100% found	100% found	100% found	100% found	100% found	100% found	100% found	100% found	100% found	100% found	Negative	No
6903_5_87	6903_5#87	S. equi	Harris et al.	Animal Health Trust	ERS044348	Short	2010	United Kingdom	Norfolk	Guttural pouch wash	Carrier	7	2	179	75	8	100% found	100% found	100% found	100% found	100% found	eqb1	100% found	100% found	100% found	100% found	100% found	100% found	100% found	100% found	100% found	100% found	100% found	100% found	100% found	100% found	Negative	No
6903_6_10	6903_6#10	S. equi	Harris et al.	Animal Health Trust	ERS044367	Short	2010	United Kingdom	Northumberland	Abscess	Acute	10	6	179	74	1	100% found	100% found	100% found	100% found	100% found	eqb1	100% found	100% found	100% found	100% found	100% found	100% found	>99% found	100% found	100% found	100% found	100% found	100% found	100% found	100% found	Negative	No
ERX4074900_ERR4076564	UK500626	S. equi	Mitchell et al.	Animal Health Trust	ERS4533026	Short	2014	United Kingdom	Cheshire	Nasopharyngeal swab	Acute	10	2	179	73	1	100% found	100% found	100% found	100% found	100% found	eqb1	100% found	100% found	100% found	100% found	100% found	>99% found	100% found	100% found	100% found	100% found	100% found	100% found	100% found	100% found	Negative	No
ERX4074887_ERR4076551	UK405862	S. equi	Mitchell et al.	Animal Health Trust	ERS4533013	Short	2014	United Kingdom	Leicestershire	Nasopharyngeal swab	Acute	4	2	151	73	N/A - not used in lineage analysis	100% found	100% found	100% found	100% found	100% found	eqb1	100% found	100% found	100% found	100% found	100% found	100% found	100% found	>99% found	100% found	100% found	100% found	100% found	100% found	100% found	Positive	No
ERX4074897_ERR4076561	UK409775	S. equi	Mitchell et al.	Animal Health Trust	ERS4533023	Short	2014	United Kingdom	Lanarkshire	Nasal discharge swab	Acute	4	2	179	73	2	100% found	100% found	100% found	100% found	100% found	eqb1	100% found	100% found	100% found	100% found	100% found	100% found	100% found	100% found	100% found	100% found	100% found	100% found	100% found	100% found	Negative	Yes
ERX4074848_ERR4076512	UK401778	S. equi	Mitchell et al.	Animal Health Trust	ERS4532974	Short	2014	United Kingdom	Lancashire	Abscess	Acute	4	2	179	73	2	100% found	100% found	100% found	100% found	100% found	eqb1	100% found	100% found	100% found	100% found	100% found	100% found	100% found	100% found	100% found	100% found	100% found	100% found	100% found	100% found	Negative	No
ERX4074896_ERR4076560	UK409283	S. equi	Mitchell et al.	Animal Health Trust	ERS4533022	Short	2014	United Kingdom	Durham	Guttural pouch wash	Acute	7	2	151	73	8	100% found	100% found	100% found	100% found	100% found	eqb1	100% found	100% found	>99% found	100% found	100% found	100% found	100% found	100% found	100% found	100% found	100% found	100% found	100% found	100% found	Negative	No
ERX4074847_ERR4076511	UK401719	S. equi	Mitchell et al.	Animal Health Trust	ERS4532973	Short	2014	United Kingdom	Renfrewshire	Guttural pouch wash	Carrier	7	2	151	73	N/A - not used in lineage analysis	100% found	100% found	100% found	100% found	100% found	eqb1	100% found	100% found	100% found	100% found	100% found	100% found	100% found	100% found	100% found	>99% found	100% found	100% found	100% found	100% found	Negative	No
ERX4074830_ERR4076494	UK308646	S. equi	Mitchell et al.	Animal Health Trust	ERS4532956	Short	2013	United Kingdom	Renfrewshire	Guttural pouch wash	Carrier	7	2	151	73	8	100% found	100% found	100% found	100% found	100% found	eqb1	100% found	100% found	100% found	100% found	100% found	100% found	100% found	>99% found	100% found	100% found	>99% found	100% found	100% found	>99% found	Negative	No
ERX4074884_ERR4076548	UK405196	S. equi	Mitchell et al.	Animal Health Trust	ERS4533010	Short	2014	United Kingdom	Renfrewshire	Guttural pouch wash	Carrier	7	2	151	73	8	100% found	100% found	100% found	100% found	100% found	eqb1	100% found	100% found	100% found	100% found	100% found	100% found	100% found	100% found	100% found	100% found	100% found	100% found	100% found	100% found	Negative	No
6903_5_91	6903_5#91	S. equi	Harris et al.	Animal Health Trust	ERS044352	Short	2010	United Kingdom	Leicestershire	Guttural pouch wash	Carrier	7	2	151	73	7	100% found	100% found	100% found	100% found	100% found	eqb1	100% found	100% found	100% found	100% found	100% found	>99% found	100% found	100% found	100% found	100% found	100% found	100% found	100% found	100% found	Negative	No
ERX4074812_ERR4076476	UK300527	S. equi	Mitchell et al.	Animal Health Trust	ERS4532938	Short	2013	United Kingdom	Perthshire	Guttural pouch wash	Acute	7	2	151	73	7	100% found	100% found	100% found	100% found	100% found	eqb1	100% found	100% found	100% found	100% found	100% found	100% found	100% found	100% found	100% found	100% found	100% found	100% found	100% found	100% found	Negative	No
ERX4074838_ERR4076502	UK401127	S. equi	Mitchell et al.	Animal Health Trust	ERS4532964	Short	2014	United Kingdom	North Yorkshire	Abscess	Acute	7	2	179	73	7	100% found	100% found	100% found	100% found	100% found	eqb1	100% found	100% found	100% found	100% found	100% found	100% found	>99% found	100% found	100% found	100% found	100% found	100% found	100% found	>99% found	Negative	No
ERX4074891_ERR4076555	UK408226	S. equi	Mitchell et al.	Animal Health Trust	ERS4533017	Short	2014	United Kingdom	Lincolnshire	Nasal swab	Unknown	7	2	179	73	7	100% found	100% found	100% found	100% found	100% found	eqb1	100% found	100% found	>99% found	100% found	>99% found	100% found	100% found	100% found	100% found	>99% found	100% found	100% found	100% found	100% found	Negative	No
31741_2_318	31741_2#318	S. equi	SES	Animal Health Trust	ERS20597557	Short	2015	United Kingdom	Cheshire	Nasopharyngeal swab	Unknown	7	2	151	73	7	100% found	100% found	>99% found	100% found	100% found	eqb1	100% found	100% found	100% found	100% found	100% found	100% found	100% found	100% found	100% found	100% found	100% found	100% found	100% found	100% found	Negative	No
ERX4074827_ERR4076491	UK306732	S. equi	Mitchell et al.	Animal Health Trust	ERS4532953	Short	2013	United Kingdom	Renfrewshire	Guttural pouch wash	Carrier	7	2	151	73	7	100% found	100% found	100% found	100% found	100% found	eqb1	100% found	100% found	100% found	100% found	100% found	100% found	>99% found	100% found	100% found	100% found	100% found	100% found	100% found	>99% found	Negative	No
ERX4074826_ERR4076490	UK305898	S. equi	Mitchell et al.	Animal Health Trust	ERS4532952	Short	2013	United Kingdom	Renfrewshire	Guttural pouch wash	Carrier	7	2	151	73	7	100% found	100% found	100% found	100% found	100% found	eqb1	100% found	100% found	>99% found	100% found	100% found	100% found	100% found	100% found	100% found	100% found	>99% found	100% found	100% found	>90% found	Negative	No
ERX4074876_ERR4076540	UK404107	S. equi	Mitchell et al.	Animal Health Trust	ERS4533002	Short	2014	United Kingdom	Hampshire	Nasal discharge	Acute	7	2	151	173	6	100% found	100% found	>90% found	100% found	100% found	eqb1	100% found	100% found	100% found	100% found	100% found	100% found	>99% found	100% found	100% found	100% found	100% found	100% found	>99% found	100% found	Negative	No
ERX4074834_ERR4076498	UK400200	S. equi	Mitchell et al.	Animal Health Trust	ERS4532960	Short	2014	United Kingdom	Powys	Nasopharyngeal swab	Unknown	7	2	151	173	6	100% found	100% found	100% found	100% found	100% found	eqb1	100% found	100% found	100% found	100% found	100% found	100% found	100% found	100% found	100% found	100% found	100% found	100% found	100% found	100% found	Negative	No
ERX4074860_ERR4076524	UK403091	S. equi	Mitchell et al.	Animal Health Trust	ERS4532986	Short	2014	United Kingdom	Cheshire	Nasopharyngeal swab	Acute	7	2	151	173	6	100% found	100% found	100% found	100% found	100% found	eqb1	100% found	100% found	100% found	100% found	100% found	100% found	100% found	100% found	100% found	100% found	100% found	100% found	100% found	100% found	Negative	No
ERX4074879_ERR4076543	UK404735	S. equi	Mitchell et al.	Animal Health Trust	ERS4533005	Short	2014	United Kingdom	Norfolk	Guttural pouch wash	Carrier	7	6	179	105	6	100% found	100% found	100% found	100% found	100% found	eqb10	100% found	100% found	100% found	Absent	Absent	Absent	Absent	Absent	Absent	Absent	Absent	Absent	Absent	Absent	Negative	No
ERX4074894_ERR4076558	UK408567	S. equi	Mitchell et al.	Animal Health Trust	ERS4533020	Short	2014	United Kingdom	West Yorkshire	Nasopharyngeal swab	Acute	7	2	179	73	6	100% found	100% found	100% found	100% found	100% found	eqb1	100% found	100% found	100% found	100% found	100% found	100% found	>99% found	100% found	100% found	100% found	100% found	>99% found	100% found	100% found	Negative	No
ERX4074854_ERR4076518	UK402313	S. equi	Mitchell et al.	Animal Health Trust	ERS4532980	Short	2014	United Kingdom	Cheshire	Nasopharyngeal swab	Unknown	7	2	179	73	6	100% found	100% found	100% found	100% found	100% found	eqb1	100% found	100% found	100% found	100% found	>99% found	100% found	100% found	100% found	100% found	100% found	100% found	100% found	100% found	100% found	Negative	No
ERX4074687_ERR4076351	Sp0190	S. equi	Mitchell et al.	Servico de Vigilancia Sanitaria Equina and Exopol, Spain	ERS4532813	Short	2014	Spain	Madrid	Abscess	Acute	7	2	179	72	N/A - not used in lineage analysis	100% found	100% found	100% found	100% found	100% found	eqb13	Absent	100% found	100% found	100% found	100% found	100% found	100% found	100% found	100% found	100% found	100% found	100% found	100% found	100% found	Negative	No
6830_4_92	6830_4#92	S. equi	Harris et al.	Swedish University of Agricultural Sciences, Sweden	ERS044449	Short	2009	Sweden	Smaland	Nasal swab	Unknown	7	2	179	72	N/A - not used in lineage analysis	100% found	100% found	100% found	100% found	100% found	eqb1	100% found	100% found	100% found	100% found	100% found	100% found	100% found	100% found	100% found	100% found	100% found	100% found	100% found	100% found	Negative	No
6830_4_91	6830_4#91	S. equi	Harris et al.	Swedish University of Agricultural Sciences, Sweden	ERS044448	Short	2009	Sweden	Smaland	Nasal swab	Unknown	7	2	179	72	N/A - not used in lineage analysis	100% found	100% found	100% found	100% found	100% found	eqb1	100% found	100% found	100% found	100% found	100% found	100% found	100% found	100% found	100% found	100% found	100% found	100% found	100% found	100% found	Negative	No
6830_4_88	6830_4#88	S. equi	Harris et al.	Swedish University of Agricultural Sciences, Sweden	ERS044445	Short	2009	Sweden	HerrŠng	Nasal swab	Unknown	7	2	179	72	N/A - not used in lineage analysis	100% found	100% found	100% found	100% found	100% found	eqb1	100% found	100% found	100% found	100% found	100% found	100% found	100% found	100% found	100% found	100% found	100% found	100% found	100% found	100% found	Negative	No
ERX4074612_ERR4076276	Fr51443	S. equi	Mitchell et al.	Dr Albertine Leon, LABƒO, France	ERS4532739	Short	2013	France	Lisieux	Abscess	Acute	7	2	179	72	N/A - not used in lineage analysis	100% found	100% found	100% found	100% found	100% found	eqb1	100% found	100% found	100% found	100% found	100% found	100% found	100% found	100% found	100% found	100% found	100% found	100% found	100% found	100% found	Negative	No
ERX4074613_ERR4076277	Fr51445	S. equi	Mitchell et al.	Dr Albertine Leon, LABƒO, France	ERS4532740	Short	2013	France	Lisieux	Nasal swab	Unknown	7	2	179	72	N/A - not used in lineage analysis	100% found	100% found	100% found	100% found	100% found	eqb1	100% found	100% found	100% found	100% found	100% found	100% found	100% found	100% found	100% found	100% found	100% found	100% found	100% found	100% found	Negative	No
ERX4074598_ERR4076262	BelSorek	S. equi	Mitchell et al.	Ghent University	ERS4532725	Short	2011	Belgium	Merelbeke	Abscess	Acute	7	2	179	72	N/A - not used in lineage analysis	>90% found	>90% found	100% found	100% found	100% found	eqb1	100% found	100% found	100% found	100% found	100% found	>99% found	100% found	100% found	100% found	100% found	100% found	100% found	>99% found	100% found	Negative	No
ERX4074689_ERR4076353	Sw32134	S. equi	Mitchell et al.	Swedish University of Agricultural Sciences, Sweden	ERS4532815	Short	2015	Sweden	HerrŠng	No_data_given	Acute	7	2	179	72	N/A - not used in lineage analysis	100% found	100% found	100% found	100% found	100% found	eqb1	100% found	100% found	100% found	100% found	100% found	100% found	100% found	100% found	100% found	>99% found	100% found	>99% found	100% found	>99% found	Negative	No
ERX4074603_ERR4076267	Fr32025	S. equi	Mitchell et al.	Dr Albertine Leon, LABƒO, France	ERS4532730	Short	2011	France	Breville-les-Monts	Nasal swab	Unknown	7	2	179	72	N/A - not used in lineage analysis	100% found	100% found	100% found	100% found	100% found	eqb22	Absent	Absent	Absent	Absent	Absent	Absent	Absent	Absent	Absent	Absent	Absent	Absent	Absent	Absent	Negative	No
ERX4074874_ERR4076538	UK403842	S. equi	Mitchell et al.	Animal Health Trust	ERS4533000	Short	2014	United Kingdom	Renfrewshire	Guttural pouch wash	Carrier	7	2	151	73	6	100% found	100% found	100% found	100% found	100% found	eqb1	100% found	100% found	100% found	>99% found	100% found	100% found	100% found	100% found	100% found	100% found	>99% found	100% found	>99% found	>90% found	Negative	No
6830_4_90	6830_4#90	S. equi	Harris et al.	Swedish University of Agricultural Sciences, Sweden	ERS044447	Short	2009	Sweden	Uppland	Nasal swab	Unknown	4	5	179	71	N/A - not used in lineage analysis	100% found	100% found	100% found	100% found	100% found	eqb1	100% found	100% found	100% found	100% found	100% found	100% found	100% found	100% found	100% found	100% found	100% found	100% found	100% found	100% found	Negative	No
6817_2_87	6817_2#87	S. equi	Harris et al.	Animal Health Trust	ERS044252	Short	2006	United Kingdom	Norfolk	Nasopharyngeal swab	Acute	4	5	179	70	N/A - not used in lineage analysis	100% found	100% found	100% found	100% found	100% found	eqb1	100% found	100% found	>99% found	100% found	100% found	100% found	100% found	100% found	100% found	100% found	100% found	100% found	100% found	100% found	Negative	No
6817_1_72	6817_1#72	S. equi	Harris et al.	Animal Health Trust	ERS044237	Short	2006	United Kingdom	Cambridgeshire	Abscess	Acute	7	2	151	69	7	100% found	100% found	100% found	100% found	100% found	eqb1	100% found	100% found	100% found	100% found	100% found	100% found	100% found	100% found	100% found	100% found	100% found	100% found	100% found	100% found	Negative	No
6817_2_82	6817_2#82	S. equi	Harris et al.	Animal Health Trust	ERS044247	Short	2007	United Kingdom	Essex	Guttural pouch wash	Carrier	7	2	179	67	N/A - not used in lineage analysis	100% found	100% found	100% found	100% found	100% found	eqb1	100% found	100% found	100% found	100% found	100% found	100% found	100% found	100% found	100% found	100% found	100% found	100% found	100% found	100% found	Positive	No
6817_2_83	6817_2#83	S. equi	Harris et al.	Animal Health Trust	ERS044248	Short	2007	United Kingdom	Essex	Guttural pouch wash	Carrier	7	2	179	67	N/A - not used in lineage analysis	100% found	100% found	100% found	100% found	100% found	eqb1	100% found	100% found	100% found	100% found	100% found	100% found	100% found	100% found	100% found	100% found	100% found	100% found	100% found	100% found	Positive	No
ERX4074898_ERR4076562	UK409989	S. equi	Mitchell et al.	Animal Health Trust	ERS4533024	Short	2014	United Kingdom	West Yorkshire	Abscess	Acute	7	5	179	59	6	100% found	100% found	100% found	100% found	100% found	eqb1	100% found	100% found	100% found	100% found	100% found	100% found	100% found	100% found	100% found	100% found	100% found	100% found	100% found	100% found	Negative	No
6903_6_19	6903_6#19	S. equi	Harris et al.	Animal Health Trust	ERS044376	Short	2010	United Kingdom	Bedfordshire	Abscess	Acute	7	2	179	62	N/A - not used in lineage analysis	100% found	100% found	100% found	100% found	100% found	eqb1	100% found	100% found	100% found	>99% found	100% found	100% found	100% found	100% found	100% found	100% found	100% found	100% found	100% found	100% found	Negative	No
ERX4074892_ERR4076556	UK408350	S. equi	Mitchell et al.	Animal Health Trust	ERS4533018	Short	2014	United Kingdom	Suffolk	Nasal swab	Unknown	7	2	151	9	6	100% found	100% found	100% found	100% found	100% found	eqb1	100% found	100% found	100% found	100% found	100% found	100% found	100% found	100% found	100% found	100% found	100% found	100% found	100% found	>99% found	Negative	No
31741_2_30	31741_2#30	S. equi	SES	Animal Health Trust	ERS20597539	Short	2018	United Kingdom	Essex	Guttural pouch wash	Carrier	7	2	179	62	8	100% found	100% found	100% found	100% found	100% found	eqb1	100% found	100% found	100% found	>99% found	100% found	100% found	100% found	100% found	100% found	100% found	100% found	100% found	100% found	100% found	Negative	No
ERX4074832_ERR4076496	UK400167	S. equi	Mitchell et al.	Animal Health Trust	ERS4532958	Short	2014	United Kingdom	Suffolk	Nasopharyngeal swab	Acute	7	2	179	62	N/A - not used in lineage analysis	100% found	100% found	100% found	100% found	100% found	eqb1	100% found	100% found	100% found	100% found	100% found	100% found	100% found	100% found	100% found	100% found	100% found	100% found	100% found	100% found	Negative	No
UBA_P22_2	UBA_P22	S. equi	This study	Carla Bustos, CONSEJO NACIONAL DE INVESTIGACIONES CIENTêFICAS Y TƒCNICAS (CONICET)	ERS20597820	Short	2013	Argentina	Buenos Aires	Nasopharyngeal swab	Carrier	8	N/A - not in paper	179	61	N/A - not used in lineage analysis	100% found	100% found	100% found	100% found	100% found	eqb22	Absent	Absent	Absent	Absent	Absent	Absent	Absent	Absent	Absent	Absent	Absent	Absent	Absent	Absent	Negative	No
UBA_P22_1	UBA_P22_1	S. equi	This study	Carla Bustos, CONSEJO NACIONAL DE INVESTIGACIONES CIENTêFICAS Y TƒCNICAS (CONICET)	ERS20597821	Short	2013	Argentina	Buenos Aires	Nasopharyngeal swab	Carrier	8	N/A - not in paper	179	61	N/A - not used in lineage analysis	100% found	100% found	100% found	100% found	100% found	eqb1	100% found	100% found	100% found	100% found	100% found	100% found	100% found	100% found	100% found	100% found	100% found	100% found	100% found	100% found	Negative	No
UBA_P91_2Gd	UBA_P91_2Gd	S. equi	This study	Carla Bustos, CONSEJO NACIONAL DE INVESTIGACIONES CIENTêFICAS Y TƒCNICAS (CONICET)	ERS20597827	Short	2013	Argentina	Buenos Aires	Nasopharyngeal swab	Carrier	8	N/A - not in paper	179	61	N/A - not used in lineage analysis	100% found	100% found	100% found	100% found	100% found	eqb1	100% found	100% found	100% found	100% found	100% found	100% found	100% found	100% found	100% found	100% found	100% found	100% found	100% found	100% found	Negative	No
UBA41Ch	UBA41Ch	S. equi	This study	Carla Bustos, CONSEJO NACIONAL DE INVESTIGACIONES CIENTêFICAS Y TƒCNICAS (CONICET)	ERS20597845	Short	2014	Argentina	Buenos Aires	Submandibular lymph node	Acute	8	N/A - not in paper	179	61	N/A - not used in lineage analysis	100% found	100% found	100% found	100% found	100% found	eqb1	100% found	100% found	100% found	100% found	100% found	100% found	100% found	100% found	100% found	100% found	>99% found	100% found	100% found	>99% found	Negative	No
UBA42Gd	UBA42Gd	S. equi	This study	Carla Bustos, CONSEJO NACIONAL DE INVESTIGACIONES CIENTêFICAS Y TƒCNICAS (CONICET)	ERS20597846	Short	2014	Argentina	Buenos Aires	Submandibular lymph node	Acute	8	N/A - not in paper	179	61	N/A - not used in lineage analysis	100% found	100% found	100% found	100% found	100% found	eqb1	100% found	100% found	100% found	100% found	100% found	100% found	100% found	100% found	100% found	100% found	>99% found	100% found	100% found	100% found	Negative	No
UBA_P90_2ChMd	UBA_P90_2ChMd	S. equi	This study	Carla Bustos, CONSEJO NACIONAL DE INVESTIGACIONES CIENTêFICAS Y TƒCNICAS (CONICET)	ERS20597826	Short	2013	Argentina	Buenos Aires	Nasopharyngeal swab	Carrier	8	N/A - not in paper	179	61	N/A - not used in lineage analysis	100% found	100% found	100% found	100% found	100% found	eqb1	100% found	100% found	100% found	100% found	100% found	100% found	100% found	100% found	100% found	100% found	>99% found	100% found	100% found	100% found	Negative	No
UBA_P93Ch	UBA_P93Ch	S. equi	This study	Carla Bustos, CONSEJO NACIONAL DE INVESTIGACIONES CIENTêFICAS Y TƒCNICAS (CONICET)	ERS20597828	Short	2013	Argentina	Buenos Aires	Nasopharyngeal swab	Carrier	8	N/A - not in paper	179	61	N/A - not used in lineage analysis	100% found	100% found	100% found	100% found	100% found	eqb1	100% found	100% found	100% found	100% found	100% found	100% found	100% found	100% found	100% found	100% found	>99% found	100% found	100% found	100% found	Negative	No
UBA_P88_Ch	UBA_P88_Ch	S. equi	This study	Carla Bustos, CONSEJO NACIONAL DE INVESTIGACIONES CIENTêFICAS Y TƒCNICAS (CONICET)	ERS20597823	Short	2013	Argentina	Buenos Aires	Nasopharyngeal swab	Carrier	8	N/A - not in paper	179	61	N/A - not used in lineage analysis	100% found	100% found	100% found	100% found	100% found	eqb1	100% found	100% found	100% found	100% found	100% found	100% found	100% found	100% found	100% found	100% found	>99% found	100% found	100% found	100% found	Negative	No
UBA_P88_Md	UBA_P88_Md	S. equi	This study	Carla Bustos, CONSEJO NACIONAL DE INVESTIGACIONES CIENTêFICAS Y TƒCNICAS (CONICET)	ERS20597824	Short	2013	Argentina	Buenos Aires	Nasopharyngeal swab	Carrier	8	N/A - not in paper	179	61	N/A - not used in lineage analysis	100% found	100% found	100% found	100% found	100% found	eqb1	100% found	100% found	100% found	100% found	100% found	100% found	100% found	100% found	100% found	100% found	>99% found	100% found	100% found	100% found	Negative	No
UBA_P9	UBA_P9	S. equi	This study	Carla Bustos, CONSEJO NACIONAL DE INVESTIGACIONES CIENTêFICAS Y TƒCNICAS (CONICET)	ERS20597825	Short	2013	Argentina	Buenos Aires	Nasopharyngeal swab	Carrier	8	N/A - not in paper	179	61	N/A - not used in lineage analysis	100% found	100% found	>99% found	100% found	100% found	eqb1	100% found	100% found	100% found	100% found	100% found	100% found	100% found	100% found	100% found	100% found	100% found	100% found	>99% found	100% found	Negative	No
UBA_P56_1	UBA_P56_1	S. equi	This study	Carla Bustos, CONSEJO NACIONAL DE INVESTIGACIONES CIENTêFICAS Y TƒCNICAS (CONICET)	ERS20597822	Short	2013	Argentina	Buenos Aires	Nasopharyngeal swab	Carrier	8	N/A - not in paper	179	61	N/A - not used in lineage analysis	100% found	100% found	100% found	100% found	100% found	eqb1	100% found	100% found	100% found	100% found	100% found	100% found	100% found	100% found	100% found	100% found	>99% found	100% found	100% found	100% found	Negative	No
ERX4074768_ERR4076432	UAE0990_6	S. equi	Mitchell et al.	Central Veterinary Research Laboratory, United Arab Emirates	ERS4532894	Short	2000	United Arab Emirates	Dubai	Nasopharyngeal swab	Acute	8	4	179	61	N/A - not used in lineage analysis	100% found	100% found	>99% found	100% found	100% found	eqb1	100% found	100% found	100% found	100% found	100% found	>99% found	100% found	100% found	100% found	100% found	100% found	100% found	100% found	>99% found	Negative	No
ERX4074766_ERR4076430	UAE0922a	S. equi	Mitchell et al.	Central Veterinary Research Laboratory, United Arab Emirates	ERS4532892	Short	2000	United Arab Emirates	Dubai	No_data_given	Unknown	8	4	179	61	N/A - not used in lineage analysis	100% found	100% found	100% found	100% found	100% found	eqb1	100% found	100% found	100% found	100% found	100% found	100% found	100% found	100% found	100% found	100% found	100% found	100% found	100% found	>99% found	Negative	No
ERX4074767_ERR4076431	UAE0922b	S. equi	Mitchell et al.	Central Veterinary Research Laboratory, United Arab Emirates	ERS4532893	Short	2000	United Arab Emirates	Dubai	No_data_given	Unknown	8	4	179	61	N/A - not used in lineage analysis	100% found	100% found	100% found	100% found	100% found	eqb1	>99% found	100% found	100% found	100% found	100% found	100% found	100% found	100% found	100% found	100% found	100% found	100% found	100% found	100% found	Negative	No
6903_4_69	6903_4#69	S. equi	Harris et al.	Animal Health Trust	ERS044330	Short	2008	United Kingdom	Surrey	Abscess	Acute	8	4	179	61	N/A - not used in lineage analysis	100% found	100% found	100% found	100% found	100% found	eqb1	100% found	100% found	100% found	100% found	100% found	100% found	100% found	100% found	100% found	100% found	100% found	100% found	100% found	100% found	Negative	No
ERX4074559_ERR4076223	Arg0012	S. equi	Mitchell et al.	Carla Bustos, CONSEJO NACIONAL DE INVESTIGACIONES CIENTêFICAS Y TƒCNICAS (CONICET)	ERS4532686	Short	2013	Argentina	Buenos Aires	No_data_given	Unknown	8	4	179	61	N/A - not used in lineage analysis	100% found	100% found	100% found	100% found	100% found	eqb1	100% found	100% found	100% found	100% found	100% found	100% found	100% found	100% found	100% found	100% found	100% found	100% found	100% found	100% found	Negative	No
CE118	CE118	S. equi	This study	Carla Bustos, CONSEJO NACIONAL DE INVESTIGACIONES CIENTêFICAS Y TƒCNICAS (CONICET)	ERS20597695	Short	2019	Argentina	Buenos Aires	Lymph node	Acute	8	N/A - not in paper	179	61	N/A - not used in lineage analysis	100% found	100% found	100% found	100% found	100% found	eqb1	100% found	100% found	100% found	100% found	100% found	100% found	100% found	100% found	100% found	100% found	100% found	100% found	100% found	100% found	Negative	No
ERX4074558_ERR4076222	Arg0011	S. equi	Mitchell et al.	Carla Bustos, CONSEJO NACIONAL DE INVESTIGACIONES CIENTêFICAS Y TƒCNICAS (CONICET)	ERS4532685	Short	2013	Argentina	Buenos Aires	No_data_given	Unknown	8	4	179	61	N/A - not used in lineage analysis	100% found	100% found	100% found	100% found	100% found	eqb1	100% found	100% found	100% found	100% found	100% found	100% found	>99% found	100% found	100% found	100% found	100% found	100% found	100% found	100% found	Negative	No
ERX4074769_ERR4076433	UAE0990_8	S. equi	Mitchell et al.	Central Veterinary Research Laboratory, United Arab Emirates	ERS4532895	Short	2000	United Arab Emirates	Dubai	No_data_given	Unknown	7	4	179	61	N/A - not used in lineage analysis	100% found	100% found	100% found	100% found	100% found	eqb1	100% found	100% found	100% found	100% found	100% found	100% found	100% found	100% found	100% found	100% found	100% found	100% found	100% found	100% found	Negative	No
ERX4074669_ERR4076333	NL13451	S. equi	Mitchell et al.	Animal Health Service (GC), Netherlands	ERS4532795	Short	2014	Netherlands	Bodegraven	Guttural pouch wash	Carrier	4	5	179	59	N/A - not used in lineage analysis	100% found	100% found	100% found	100% found	100% found	eqb1	100% found	100% found	100% found	>99% found	100% found	100% found	100% found	100% found	100% found	100% found	100% found	100% found	100% found	100% found	Negative	No
ERX4074665_ERR4076329	NL11029	S. equi	Mitchell et al.	Animal Health Service (GC), Netherlands	ERS4532791	Short	2010	Netherlands	Markelo	Nasopharyngeal lavage	Acute	4	5	179	59	N/A - not used in lineage analysis	100% found	100% found	100% found	100% found	100% found	eqb1	100% found	100% found	100% found	100% found	100% found	100% found	100% found	100% found	100% found	100% found	100% found	100% found	100% found	100% found	Negative	No
ERX4074667_ERR4076331	NL12332	S. equi	Mitchell et al.	Animal Health Service (GC), Netherlands	ERS4532793	Short	2010	Netherlands	Westbroek	Abscess	Acute	4	5	179	59	N/A - not used in lineage analysis	100% found	100% found	100% found	100% found	100% found	eqb1	100% found	100% found	100% found	100% found	100% found	100% found	100% found	100% found	100% found	100% found	100% found	100% found	100% found	100% found	Negative	No
ERX4074657_ERR4076321	NL02125	S. equi	Mitchell et al.	Animal Health Service (GC), Netherlands	ERS4532783	Short	2010	Netherlands	Helmond	Abscess	Acute	4	5	179	59	N/A - not used in lineage analysis	100% found	100% found	100% found	100% found	100% found	eqb1	100% found	100% found	100% found	100% found	100% found	100% found	100% found	100% found	100% found	100% found	100% found	100% found	>99% found	100% found	Negative	No
ERX4074784_ERR4076448	UAE1959	S. equi	Mitchell et al.	Central Veterinary Research Laboratory, United Arab Emirates	ERS4532910	Short	2011	United Arab Emirates	Sharjah	Nasal swab	Acute	4	5	179	59	N/A - not used in lineage analysis	100% found	100% found	100% found	100% found	100% found	eqb1	100% found	100% found	100% found	100% found	100% found	100% found	>99% found	100% found	100% found	100% found	100% found	100% found	100% found	100% found	Negative	No
ERX4074602_ERR4076266	Fr29759	S. equi	Mitchell et al.	Dr Albertine Leon, LABƒO, France	ERS4532729	Short	2011	France	Ambars-et-Lagrave	Nasal swab	Unknown	4	5	179	59	N/A - not used in lineage analysis	100% found	100% found	100% found	100% found	100% found	eqb1	100% found	100% found	100% found	100% found	>99% found	100% found	100% found	100% found	100% found	100% found	100% found	100% found	100% found	100% found	Negative	No
ERX4074600_ERR4076264	BelVranck	S. equi	Mitchell et al.	Ghent University	ERS4532727	Short	2016	Belgium	Mellet	Abscess	Acute	4	5	179	59	N/A - not used in lineage analysis	100% found	100% found	100% found	100% found	100% found	eqb1	100% found	100% found	100% found	100% found	100% found	>90% found	100% found	100% found	100% found	100% found	100% found	100% found	100% found	100% found	Negative	No
ERX4074880_ERR4076544	UK404919	S. equi	Mitchell et al.	Animal Health Trust	ERS4533006	Short	2014	United Kingdom	Somerset	Nasopharyngeal swab	Unknown	7	2	151	9	6	100% found	100% found	100% found	100% found	100% found	eqb1	100% found	100% found	100% found	100% found	100% found	100% found	100% found	100% found	100% found	100% found	100% found	100% found	>99% found	100% found	Negative	No
ERX4074611_ERR4076275	Fr49082	S. equi	Mitchell et al.	Dr Albertine Leon, LABƒO, France	ERS4532738	Short	2011	France	Saint-Prix	Nasal swab	Unknown	4	5	179	59	N/A - not used in lineage analysis	100% found	100% found	100% found	100% found	100% found	eqb1	100% found	100% found	100% found	100% found	100% found	100% found	100% found	100% found	100% found	100% found	100% found	100% found	100% found	100% found	Negative	No
6903_5_78	6903_5#78	S. equi	Harris et al.	Animal Health Trust	ERS044339	Short	2008	United Kingdom	Essex	Abscess	Acute	4	5	179	59	2	100% found	100% found	100% found	100% found	100% found	eqb1	100% found	100% found	100% found	>99% found	100% found	100% found	100% found	100% found	100% found	100% found	100% found	100% found	100% found	100% found	Negative	No
ERX4074664_ERR4076328	NL10126	S. equi	Mitchell et al.	Animal Health Service (GC), Netherlands	ERS4532790	Short	2010	Netherlands	Westbroek	Abscess	Acute	4	5	179	59	N/A - not used in lineage analysis	100% found	100% found	100% found	100% found	100% found	eqb1	100% found	100% found	100% found	100% found	100% found	100% found	100% found	100% found	100% found	100% found	100% found	100% found	100% found	100% found	Negative	No
ERX4074604_ERR4076268	Fr32801	S. equi	Mitchell et al.	Dr Albertine Leon, LABƒO, France	ERS4532731	Short	2011	France	Feuilla	Nasal swab	Unknown	4	5	179	59	N/A - not used in lineage analysis	100% found	100% found	100% found	100% found	100% found	eqb1	100% found	100% found	100% found	100% found	100% found	100% found	>99% found	100% found	100% found	100% found	100% found	100% found	100% found	100% found	Negative	No
ERX4074627_ERR4076291	IrePusD	S. equi	Mitchell et al.	The Irish Equine Centre, Ireland	ERS4532754	Short	2012	Ireland	Kilcormac	Guttural pouch wash	Unknown	4	5	179	59	N/A - not used in lineage analysis	100% found	100% found	100% found	100% found	100% found	eqb7	100% found	100% found	100% found	100% found	100% found	Absent	100% found	100% found	100% found	100% found	100% found	100% found	100% found	100% found	Negative	No
6903_5_88	6903_5#88	S. equi	Harris et al.	Animal Health Trust	ERS044349	Short	2010	United Kingdom	Somerset	Guttural pouch wash	Carrier	4	5	179	59	2	100% found	100% found	100% found	100% found	100% found	eqb1	100% found	100% found	100% found	100% found	100% found	100% found	100% found	100% found	100% found	100% found	100% found	100% found	100% found	100% found	Negative	No
6903_5_89	6903_5#89	S. equi	Harris et al.	Animal Health Trust	ERS044350	Short	2010	United Kingdom	Somerset	Guttural pouch wash	Carrier	4	5	179	59	2	100% found	100% found	100% found	100% found	100% found	eqb1	100% found	100% found	100% found	100% found	100% found	100% found	100% found	100% found	100% found	100% found	100% found	100% found	100% found	100% found	Negative	No
6903_5_86	6903_5#86	S. equi	Harris et al.	Animal Health Trust	ERS044347	Short	2010	United Kingdom	Norfolk	Guttural pouch wash	Carrier	4	5	179	59	2	100% found	100% found	100% found	100% found	100% found	eqb1	100% found	100% found	100% found	100% found	100% found	100% found	100% found	100% found	100% found	100% found	100% found	100% found	100% found	100% found	Negative	No
6903_4_64	6903_4#64	S. equi	Harris et al.	Animal Health Trust	ERS044325	Short	2008	United Kingdom	Norfolk	Abscess	Acute	4	5	179	59	2	100% found	100% found	100% found	100% found	100% found	eqb1	100% found	100% found	100% found	100% found	100% found	100% found	100% found	100% found	100% found	100% found	100% found	100% found	100% found	100% found	Negative	No
6903_5_93	6903_5#93	S. equi	Harris et al.	Animal Health Trust	ERS044354	Short	2010	United Kingdom	Lancashire	Guttural pouch wash	Carrier	4	5	179	59	2	100% found	100% found	100% found	100% found	100% found	eqb1	100% found	100% found	100% found	100% found	100% found	100% found	100% found	100% found	100% found	100% found	100% found	100% found	100% found	100% found	Negative	No
6903_5_79	6903_5#79	S. equi	Harris et al.	Animal Health Trust	ERS044340	Short	2008	United Kingdom	Devon	Guttural pouch wash	Carrier	4	5	179	59	2	100% found	100% found	100% found	100% found	100% found	eqb1	100% found	100% found	100% found	100% found	100% found	100% found	100% found	100% found	100% found	100% found	100% found	100% found	100% found	100% found	Negative	No
6903_4_63	6903_4#63	S. equi	Harris et al.	Animal Health Trust	ERS044324	Short	2008	United Kingdom	Huddersfield	Abscess	Acute	4	5	179	59	2	100% found	100% found	100% found	100% found	100% found	eqb1	100% found	100% found	100% found	100% found	100% found	100% found	100% found	100% found	100% found	100% found	100% found	100% found	100% found	100% found	Negative	No
ERX4074785_ERR4076449	UAE2088	S. equi	Mitchell et al.	Central Veterinary Research Laboratory, United Arab Emirates	ERS4532911	Short	2011	United Arab Emirates	Sharjah	Guttural pouch wash	Unknown	7	5	179	59	N/A - not used in lineage analysis	100% found	100% found	100% found	100% found	100% found	eqb13	Absent	100% found	100% found	100% found	100% found	100% found	>99% found	100% found	100% found	100% found	100% found	100% found	100% found	>99% found	Negative	No
ERX4074659_ERR4076323	NL05520	S. equi	Mitchell et al.	Animal Health Service (GC), Netherlands	ERS4532785	Short	2010	Netherlands	Markelo	Nasal swab	Unknown	7	5	179	59	N/A - not used in lineage analysis	100% found	100% found	100% found	100% found	100% found	eqb1	100% found	100% found	100% found	100% found	100% found	100% found	<90% found	100% found	100% found	100% found	100% found	100% found	100% found	100% found	Negative	No
ERX4074655_ERR4076319	NL01423	S. equi	Mitchell et al.	Animal Health Service (GC), Netherlands	ERS4532781	Short	2010	Netherlands	Markelo	Nasopharyngeal lavage	Unknown	7	5	179	59	N/A - not used in lineage analysis	100% found	100% found	100% found	100% found	100% found	eqb1	100% found	>99% found	100% found	100% found	>99% found	100% found	100% found	100% found	100% found	100% found	100% found	100% found	100% found	100% found	Negative	No
ERX4074841_ERR4076505	UK401257	S. equi	Mitchell et al.	Animal Health Trust	ERS4532967	Short	2014	United Kingdom	Surrey	Nasal discharge swab	Acute	7	5	179	59	7	100% found	100% found	100% found	100% found	100% found	eqb1	100% found	100% found	100% found	100% found	100% found	100% found	100% found	100% found	100% found	100% found	>99% found	100% found	100% found	100% found	Negative	No
ERX4074886_ERR4076550	UK405722	S. equi	Mitchell et al.	Animal Health Trust	ERS4533012	Short	2014	United Kingdom	West Yorkshire	Nasal swab	Unknown	7	5	179	59	7	100% found	100% found	100% found	100% found	100% found	eqb1	100% found	100% found	100% found	100% found	100% found	100% found	100% found	100% found	100% found	100% found	100% found	100% found	100% found	100% found	Negative	No
ERX4074873_ERR4076537	UK403804	S. equi	Mitchell et al.	Animal Health Trust	ERS4532999	Short	2014	United Kingdom	West Yorkshire	Nasopharyngeal swab	Acute	7	5	179	59	7	100% found	100% found	100% found	100% found	100% found	eqb1	100% found	100% found	>99% found	100% found	100% found	100% found	100% found	100% found	100% found	100% found	100% found	100% found	100% found	>99% found	Negative	No
ERX4074836_ERR4076500	UK400926	S. equi	Mitchell et al.	Animal Health Trust	ERS4532962	Short	2014	United Kingdom	Leicestershire	Nasopharyngeal swab	Unknown	7	2	151	9	6	100% found	100% found	100% found	100% found	100% found	eqb1	100% found	100% found	100% found	100% found	100% found	>99% found	100% found	100% found	100% found	100% found	100% found	100% found	>99% found	100% found	Positive	No
6903_7_28	6903_7#28	S. equi	Harris et al.	Animal Health Trust	ERS044385	Short	2011	United Kingdom	Norfolk	Guttural pouch wash	Carrier	4	5	179	58	4	100% found	100% found	100% found	100% found	100% found	eqb1	100% found	100% found	100% found	100% found	100% found	100% found	100% found	100% found	100% found	100% found	100% found	100% found	100% found	100% found	Negative	No
6903_7_44	6903_7#44	S. equi	Harris et al.	Animal Health Trust	ERS044401	Short	2011	United Kingdom	Norfolk	Guttural pouch wash	Carrier	4	5	179	58	4	100% found	100% found	100% found	100% found	100% found	eqb1	100% found	100% found	100% found	100% found	100% found	100% found	100% found	100% found	100% found	100% found	100% found	100% found	100% found	100% found	Negative	No
6903_7_42	6903_7#42	S. equi	Harris et al.	Animal Health Trust	ERS044399	Short	2011	United Kingdom	Norfolk	Guttural pouch wash	Carrier	4	5	179	58	4	100% found	100% found	100% found	100% found	100% found	eqb1	100% found	100% found	100% found	100% found	100% found	100% found	100% found	100% found	100% found	100% found	100% found	100% found	100% found	100% found	Negative	No
6903_7_43	6903_7#43	S. equi	Harris et al.	Animal Health Trust	ERS044400	Short	2011	United Kingdom	Norfolk	Guttural pouch wash	Carrier	4	5	179	58	4	100% found	100% found	100% found	100% found	100% found	eqb1	100% found	100% found	100% found	100% found	100% found	100% found	100% found	100% found	100% found	100% found	100% found	100% found	100% found	100% found	Negative	No
6903_7_26	6903_7#26	S. equi	Harris et al.	Animal Health Trust	ERS044383	Short	2011	United Kingdom	Norfolk	Guttural pouch wash	Carrier	4	5	179	58	4	100% found	100% found	100% found	100% found	100% found	eqb1	100% found	100% found	100% found	100% found	100% found	100% found	100% found	100% found	100% found	100% found	100% found	100% found	100% found	100% found	Negative	No
6903_7_25	6903_7#25	S. equi	Harris et al.	Animal Health Trust	ERS044382	Short	2011	United Kingdom	Norfolk	Guttural pouch wash	Carrier	4	5	179	58	4	100% found	100% found	100% found	100% found	100% found	eqb1	100% found	100% found	100% found	100% found	100% found	100% found	100% found	100% found	100% found	100% found	100% found	100% found	100% found	100% found	Negative	No
6903_7_31	6903_7#31	S. equi	Harris et al.	Animal Health Trust	ERS044388	Short	2011	United Kingdom	Norfolk	Guttural pouch wash	Carrier	4	5	179	58	4	100% found	100% found	100% found	100% found	100% found	eqb1	100% found	100% found	100% found	100% found	100% found	100% found	100% found	100% found	100% found	100% found	100% found	100% found	100% found	100% found	Negative	No
6903_7_35	6903_7#35	S. equi	Harris et al.	Animal Health Trust	ERS044392	Short	2011	United Kingdom	Norfolk	Guttural pouch wash	Carrier	4	5	179	58	4	100% found	100% found	100% found	100% found	100% found	eqb1	100% found	100% found	100% found	100% found	100% found	100% found	100% found	100% found	100% found	100% found	100% found	100% found	100% found	100% found	Negative	No
6903_7_39	6903_7#39	S. equi	Harris et al.	Animal Health Trust	ERS044396	Short	2011	United Kingdom	Norfolk	Guttural pouch wash	Carrier	4	5	179	58	4	100% found	100% found	100% found	100% found	100% found	eqb1	100% found	100% found	100% found	100% found	100% found	100% found	100% found	100% found	100% found	100% found	100% found	100% found	100% found	100% found	Negative	No
6817_1_58	6817_1#58	S. equi	Harris et al.	Animal Health Trust	ERS044223	Short	2007	United Kingdom	Lincolnshire	Guttural pouch wash	Carrier	9	4	179	56	N/A - not used in lineage analysis	100% found	100% found	100% found	100% found	100% found	eqb1	100% found	100% found	100% found	100% found	>99% found	100% found	100% found	100% found	100% found	100% found	100% found	100% found	100% found	100% found	Negative	No
SRR10218713	14-146	S. equi	Morris et al.	Gluck Equine Research Centre, USA	SRR10218713	Short	2014	United States of America	Texas	Clinical	Unknown	10	N/A - not in paper	179	55	N/A - not used in lineage analysis	Absent	Absent	100% found	100% found	100% found	eqb1	100% found	100% found	100% found	100% found	>99% found	100% found	100% found	100% found	100% found	100% found	100% found	100% found	100% found	>99% found	Negative	No
SRR10218717	14-125	S. equi	Morris et al.	Gluck Equine Research Centre, USA	SRR10218717	Short	2014	United States of America	Texas	Clinical	Unknown	5	N/A - not in paper	179	55	N/A - not used in lineage analysis	100% found	100% found	100% found	100% found	100% found	eqb1	100% found	100% found	100% found	100% found	100% found	100% found	100% found	100% found	100% found	100% found	100% found	100% found	100% found	100% found	Positive with compretence genes	No
6817_2_77	6817_2#77	S. equi	Harris et al.	Animal Health Trust	ERS044242	Short	2007	United Kingdom	Warwickshire	Nasopharyngeal swab	Acute	7	2	179	55	N/A - not used in lineage analysis	100% found	100% found	100% found	100% found	100% found	eqb1	100% found	100% found	100% found	100% found	100% found	100% found	100% found	100% found	100% found	100% found	100% found	100% found	100% found	100% found	Negative	No
6817_1_56	6817_1#56	S. equi	Harris et al.	Animal Health Trust	ERS044221	Short	2007	United Kingdom	Lincolnshire	Guttural pouch wash	Carrier	9	4	179	54	N/A - not used in lineage analysis	100% found	100% found	100% found	100% found	100% found	eqb1	100% found	100% found	100% found	100% found	>99% found	100% found	100% found	100% found	100% found	100% found	100% found	100% found	100% found	100% found	Negative	No
6817_1_57	6817_1#57	S. equi	Harris et al.	Animal Health Trust	ERS044222	Short	2008	United Kingdom	Lincolnshire	Guttural pouch wash	Carrier	9	4	179	54	N/A - not used in lineage analysis	100% found	100% found	100% found	100% found	100% found	eqb1	100% found	100% found	100% found	100% found	>99% found	100% found	100% found	100% found	100% found	100% found	100% found	100% found	100% found	100% found	Negative	No
6817_1_59	6817_1#59	S. equi	Harris et al.	Animal Health Trust	ERS044224	Short	2008	United Kingdom	Lincolnshire	Swab	Carrier	9	4	179	53	9	100% found	100% found	100% found	100% found	100% found	eqb1	100% found	100% found	100% found	100% found	>99% found	100% found	100% found	100% found	100% found	100% found	100% found	100% found	100% found	100% found	Negative	No
6817_1_60	6817_1#60	S. equi	Harris et al.	Animal Health Trust	ERS044225	Short	2008	United Kingdom	Lincolnshire	Guttural pouch wash	Carrier	9	4	179	53	9	100% found	100% found	100% found	100% found	100% found	eqb1	100% found	100% found	100% found	100% found	>99% found	100% found	100% found	100% found	100% found	100% found	100% found	100% found	100% found	100% found	Negative	No
6817_2_74	6817_2#74	S. equi	Harris et al.	Animal Health Trust	ERS044239	Short	2008	United Kingdom	Suffolk	Brain	Acute	7	2	151	52	N/A - not used in lineage analysis	100% found	100% found	100% found	100% found	100% found	eqb1	100% found	100% found	100% found	100% found	100% found	100% found	100% found	100% found	100% found	100% found	100% found	100% found	100% found	100% found	Negative	No
6903_4_62	6903_4#62	S. equi	Harris et al.	Animal Health Trust	ERS044323	Short	2007	United Kingdom	Staffordshire	Submandibular lymph node	Acute	7	2	179	51	N/A - not used in lineage analysis	100% found	100% found	100% found	100% found	100% found	eqb1	100% found	100% found	100% found	100% found	100% found	100% found	100% found	100% found	100% found	100% found	100% found	100% found	100% found	100% found	Negative	No
6903_5_83	6903_5#83	S. equi	Harris et al.	Animal Health Trust	ERS044344	Short	2008	United Kingdom	Pembrokeshire	Abscess	Acute	7	2	179	51	N/A - not used in lineage analysis	100% found	100% found	100% found	100% found	100% found	eqb1	100% found	100% found	100% found	100% found	100% found	100% found	100% found	100% found	100% found	100% found	100% found	100% found	100% found	100% found	Negative	No
6903_4_52	6903_4#52	S. equi	Harris et al.	Animal Health Trust	ERS044313	Short	2007	United Kingdom	Cambridgeshire	Nasopharyngeal swab	Acute	7	2	179	51	N/A - not used in lineage analysis	100% found	100% found	100% found	100% found	100% found	eqb1	100% found	100% found	100% found	100% found	100% found	100% found	100% found	100% found	100% found	100% found	100% found	100% found	100% found	100% found	Negative	No
6817_1_66	6817_1#66	S. equi	Harris et al.	Animal Health Trust	ERS044231	Short	2007	United Kingdom	Cambridgeshire	Guttural pouch wash	Carrier	7	2	179	51	N/A - not used in lineage analysis	100% found	100% found	100% found	100% found	100% found	eqb1	100% found	100% found	100% found	100% found	100% found	100% found	100% found	100% found	100% found	100% found	100% found	100% found	100% found	100% found	Negative	No
ERX4074778_ERR4076442	UAE1461	S. equi	Mitchell et al.	Central Veterinary Research Laboratory, United Arab Emirates	ERS4532904	Short	2002	United Arab Emirates	Dubai	Nasopharyngeal swab	Acute	3	2	179	48	N/A - not used in lineage analysis	100% found	100% found	100% found	100% found	100% found	eqb1	100% found	100% found	100% found	100% found	100% found	100% found	100% found	100% found	100% found	100% found	100% found	100% found	100% found	100% found	Negative	No
31741_2_309	31741_2#309	S. equi	SES	Animal Health Trust	ERS20597548	Short	2016	United Kingdom	Derbyshire	Guttural pouch wash	Unknown	7	2	151	48	7	100% found	100% found	100% found	100% found	100% found	eqb1	100% found	100% found	100% found	100% found	100% found	>99% found	100% found	100% found	100% found	100% found	100% found	100% found	100% found	100% found	Positive with compretence genes	No
31741_2_313	31741_2#313	S. equi	SES	Animal Health Trust	ERS20597552	Short	2016	United Kingdom	Derbyshire	Guttural pouch wash	Unknown	7	2	151	48	7	100% found	100% found	100% found	100% found	100% found	eqb1	100% found	100% found	100% found	100% found	100% found	>99% found	100% found	100% found	100% found	100% found	100% found	100% found	100% found	100% found	Positive with compretence genes	No
ERX4074869_ERR4076533	UK403635	S. equi	Mitchell et al.	Animal Health Trust	ERS4532995	Short	2014	United Kingdom	Gloucestershire	Nasal swab	Acute	7	2	151	9	6	100% found	100% found	100% found	100% found	100% found	eqb1	100% found	100% found	100% found	100% found	100% found	100% found	100% found	100% found	100% found	100% found	100% found	100% found	100% found	100% found	Positive	No
31741_2_121	31741_2#121	S. equi	SES	Animal Health Trust	ERS20597360	Short	2017	United Kingdom	Inverness	Guttural pouch wash	Carrier	7	2	179	9	N/A - not used in lineage analysis	100% found	100% found	100% found	100% found	100% found	eqb1	100% found	100% found	100% found	100% found	100% found	100% found	100% found	100% found	100% found	100% found	100% found	100% found	100% found	100% found	Negative	No
ERX4074877_ERR4076541	UK404270	S. equi	Mitchell et al.	Animal Health Trust	ERS4533003	Short	2014	United Kingdom	Shropshire	Abscess	Acute	7	2	151	9	6	100% found	100% found	100% found	100% found	100% found	eqb1	100% found	100% found	100% found	100% found	100% found	>99% found	100% found	100% found	100% found	100% found	100% found	100% found	100% found	100% found	Positive	No
ERX4074676_ERR4076340	Pl0775	S. equi	Mitchell et al.	Institute of Veterinary Medicine, Warsaw University of Life Sciences, Poland	ERS4532802	Short	2016	Poland	Olsztyn	No_data_given	Unknown	7	2	151	48	N/A - not used in lineage analysis	100% found	100% found	100% found	>99% found	100% found	eqb13	Absent	100% found	100% found	100% found	>99% found	100% found	100% found	100% found	100% found	100% found	100% found	100% found	100% found	>99% found	Positive	No
ERX4074845_ERR4076509	UK401627	S. equi	Mitchell et al.	Animal Health Trust	ERS4532971	Short	2014	United Kingdom	Berkshire	Guttural pouch wash	Acute	7	2	151	9	6	100% found	100% found	100% found	100% found	100% found	eqb1	100% found	100% found	100% found	100% found	100% found	100% found	100% found	100% found	100% found	100% found	100% found	100% found	100% found	>99% found	Negative	No
S026	S026	S. equi	SES	Dr Abigail McGlennon, Royal Veterinary College	ERS20597750	Short	2022	United Kingdom	South Devon	guttural pouch wash	acute	7	N/A - not in paper	151	48	N/A - not used in lineage analysis	100% found	100% found	100% found	100% found	100% found	eqb1	100% found	100% found	100% found	100% found	100% found	100% found	100% found	100% found	100% found	100% found	100% found	100% found	100% found	100% found	Positive	No
ERX4074677_ERR4076341	Pl0778	S. equi	Mitchell et al.	Institute of Veterinary Medicine, Warsaw University of Life Sciences, Poland	ERS4532803	Short	2016	Poland	Olsztyn	No_data_given	Unknown	7	2	151	48	N/A - not used in lineage analysis	100% found	100% found	100% found	100% found	100% found	eqb1	100% found	>99% found	100% found	100% found	100% found	>99% found	100% found	100% found	100% found	100% found	100% found	100% found	100% found	100% found	Positive	No
ERX4074833_ERR4076497	UK400169	S. equi	Mitchell et al.	Animal Health Trust	ERS4532959	Short	2014	United Kingdom	Northumberland	Abscess	Acute	7	2	179	9	6	100% found	100% found	100% found	100% found	100% found	eqb1	100% found	100% found	100% found	100% found	100% found	100% found	100% found	100% found	100% found	100% found	100% found	100% found	100% found	100% found	Negative	No
ERX4074858_ERR4076522	UK403028	S. equi	Mitchell et al.	Animal Health Trust	ERS4532984	Short	2014	United Kingdom	Cheshire	Abscess	Unknown	7	2	179	9	6	100% found	100% found	100% found	100% found	100% found	eqb1	100% found	100% found	100% found	100% found	100% found	100% found	100% found	100% found	100% found	100% found	100% found	100% found	100% found	100% found	Negative	No
ERX4074889_ERR4076553	UK406646	S. equi	Mitchell et al.	Animal Health Trust	ERS4533015	Short	2014	United Kingdom	Suffolk	Nasopharyngeal swab	Acute	7	2	151	9	6	100% found	100% found	100% found	100% found	100% found	eqb1	100% found	100% found	100% found	100% found	100% found	100% found	100% found	100% found	100% found	100% found	100% found	100% found	100% found	100% found	Positive	No
ERX4074866_ERR4076530	UK403476	S. equi	Mitchell et al.	Animal Health Trust	ERS4532992	Short	2014	United Kingdom	Kent	Nasopharyngeal swab	Acute	7	2	151	9	6	100% found	100% found	100% found	100% found	100% found	eqb1	100% found	100% found	100% found	100% found	100% found	100% found	>99% found	100% found	100% found	100% found	100% found	100% found	100% found	100% found	Negative	No
ERX4074875_ERR4076539	UK404079	S. equi	Mitchell et al.	Animal Health Trust	ERS4533001	Short	2014	United Kingdom	Essex	Nasopharyngeal swab	Acute	7	2	151	9	6	100% found	100% found	100% found	100% found	100% found	eqb1	100% found	100% found	100% found	100% found	100% found	100% found	100% found	100% found	100% found	100% found	100% found	100% found	100% found	100% found	Negative	No
ERX4074865_ERR4076529	UK403473	S. equi	Mitchell et al.	Animal Health Trust	ERS4532991	Short	2014	United Kingdom	Argyll and Bute	Guttural pouch wash	Carrier	7	2	179	9	6	100% found	100% found	100% found	100% found	100% found	eqb1	100% found	100% found	100% found	100% found	>99% found	100% found	100% found	100% found	100% found	100% found	100% found	100% found	100% found	100% found	Negative	No
ERX4074871_ERR4076535	UK403660	S. equi	Mitchell et al.	Animal Health Trust	ERS4532997	Short	2014	United Kingdom	Norfolk	Guttural pouch wash	Carrier	7	2	179	9	6	100% found	100% found	100% found	100% found	100% found	eqb1	100% found	100% found	100% found	100% found	100% found	>99% found	>99% found	100% found	100% found	100% found	100% found	100% found	100% found	100% found	Negative	No
ERX4074852_ERR4076516	UK402034	S. equi	Mitchell et al.	Animal Health Trust	ERS4532978	Short	2014	United Kingdom	Shropshire	Nasopharyngeal swab	Acute	7	2	179	9	6	100% found	100% found	100% found	100% found	100% found	eqb1	100% found	100% found	100% found	100% found	100% found	100% found	>99% found	100% found	100% found	100% found	100% found	100% found	100% found	100% found	Negative	No
ERX4074842_ERR4076506	UK401302	S. equi	Mitchell et al.	Animal Health Trust	ERS4532968	Short	2014	United Kingdom	Derbyshire	Nasopharyngeal swab	Unknown	7	2	151	9	6	100% found	100% found	100% found	100% found	>99% found	eqb1	100% found	100% found	100% found	100% found	100% found	100% found	100% found	100% found	100% found	100% found	100% found	100% found	100% found	100% found	Negative	No
6903_4_57	6903_4#57	S. equi	Harris et al.	Animal Health Trust	ERS044318	Short	2007	United Kingdom	Essex	Nasopharyngeal swab	Acute	7	2	151	46	N/A - not used in lineage analysis	100% found	100% found	100% found	100% found	100% found	eqb1	100% found	100% found	100% found	100% found	100% found	100% found	100% found	100% found	100% found	100% found	100% found	100% found	100% found	100% found	Negative	No
6903_4_59	6903_4#59	S. equi	Harris et al.	Animal Health Trust	ERS044320	Short	2007	United Kingdom	Essex	Nasopharyngeal swab	Acute	7	2	151	46	7	100% found	100% found	100% found	100% found	100% found	eqb1	100% found	100% found	100% found	100% found	100% found	100% found	100% found	100% found	100% found	100% found	100% found	100% found	100% found	100% found	Negative	No
6903_6_11	6903_6#11	S. equi	Harris et al.	Animal Health Trust	ERS044368	Short	2010	United Kingdom	Clwyd	Abscess	Acute	7	2	151	46	7	100% found	100% found	100% found	100% found	100% found	eqb1	100% found	100% found	100% found	100% found	100% found	100% found	100% found	100% found	100% found	100% found	100% found	100% found	100% found	100% found	Negative	No
6903_4_58	6903_4#58	S. equi	Harris et al.	Animal Health Trust	ERS044319	Short	2007	United Kingdom	Essex	Guttural pouch wash	Carrier	7	2	151	46	7	100% found	100% found	100% found	100% found	100% found	eqb1	100% found	100% found	100% found	100% found	100% found	100% found	100% found	100% found	100% found	100% found	100% found	100% found	100% found	100% found	Negative	No
6817_2_73	6817_2#73	S. equi	Harris et al.	Animal Health Trust	ERS044238	Short	2007	United Kingdom	Birmingham	Abscess	Acute	7	2	151	46	7	100% found	100% found	100% found	100% found	100% found	eqb1	100% found	100% found	100% found	100% found	100% found	100% found	100% found	100% found	100% found	100% found	100% found	100% found	100% found	100% found	Negative	No
ERX4074862_ERR4076526	UK403226	S. equi	Mitchell et al.	Animal Health Trust	ERS4532988	Short	2014	United Kingdom	Cumbria	Throat swab	Acute	7	2	151	9	6	100% found	100% found	100% found	100% found	>99% found	eqb1	100% found	100% found	100% found	>99% found	100% found	100% found	100% found	100% found	100% found	100% found	100% found	100% found	100% found	100% found	Negative	No
ERX4074868_ERR4076532	UK403633	S. equi	Mitchell et al.	Animal Health Trust	ERS4532994	Short	2014	United Kingdom	Gloucestershire	Nasal swab	Unknown	7	5	179	7	6	100% found	100% found	100% found	100% found	100% found	eqb1	100% found	100% found	100% found	>99% found	>99% found	>99% found	100% found	100% found	100% found	100% found	100% found	100% found	100% found	>99% found	Negative	No
6903_3_33	6903_3#33	S. equi	Harris et al.	Animal Health Trust	ERS044294	Short	2006	United Kingdom	Lincolnshire	Nasopharyngeal swab	Acute	9	4	179	45	N/A - not used in lineage analysis	100% found	100% found	100% found	100% found	100% found	eqb1	100% found	100% found	100% found	100% found	>99% found	100% found	100% found	100% found	100% found	100% found	100% found	100% found	100% found	100% found	Negative	No
6817_1_65	6817_1#65	S. equi	Harris et al.	Animal Health Trust	ERS044230	Short	2007	United Kingdom	Lincolnshire	Guttural pouch wash	Carrier	9	4	179	45	N/A - not used in lineage analysis	100% found	100% found	100% found	100% found	100% found	eqb1	100% found	100% found	100% found	100% found	>99% found	100% found	100% found	100% found	100% found	100% found	100% found	100% found	100% found	100% found	Negative	No
6817_1_64	6817_1#64	S. equi	Harris et al.	Animal Health Trust	ERS044229	Short	2006	United Kingdom	Lincolnshire	Nasopharyngeal swab	Acute	9	4	179	45	N/A - not used in lineage analysis	100% found	100% found	100% found	100% found	100% found	eqb1	100% found	100% found	100% found	100% found	>99% found	100% found	100% found	100% found	100% found	100% found	100% found	100% found	100% found	100% found	Negative	No
6903_3_34	6903_3#34	S. equi	Harris et al.	Animal Health Trust	ERS044295	Short	2007	United Kingdom	Lincolnshire	Nasopharyngeal swab	Carrier	9	4	179	45	N/A - not used in lineage analysis	100% found	100% found	100% found	100% found	100% found	eqb1	100% found	100% found	100% found	100% found	>99% found	100% found	100% found	100% found	100% found	100% found	100% found	100% found	100% found	100% found	Negative	No
6903_3_30	6903_3#30	S. equi	Harris et al.	Animal Health Trust	ERS044291	Short	2007	United Kingdom	Lincolnshire	Swab	Carrier	9	4	179	44	N/A - not used in lineage analysis	100% found	100% found	100% found	100% found	100% found	eqb1	100% found	100% found	100% found	100% found	>99% found	100% found	100% found	100% found	100% found	100% found	100% found	100% found	100% found	100% found	Negative	No
6903_3_32	6903_3#32	S. equi	Harris et al.	Animal Health Trust	ERS044293	Short	2007	United Kingdom	Lincolnshire	Guttural pouch wash	Carrier	9	4	179	44	N/A - not used in lineage analysis	100% found	100% found	100% found	100% found	100% found	eqb1	100% found	100% found	100% found	100% found	>99% found	100% found	100% found	100% found	100% found	100% found	100% found	100% found	100% found	100% found	Negative	No
6903_2_19	6903_2#19	S. equi	Harris et al.	Animal Health Trust	ERS044280	Short	2006	United Kingdom	Lincolnshire	Nasopharyngeal swab	Acute	9	4	179	44	N/A - not used in lineage analysis	100% found	100% found	100% found	100% found	100% found	eqb1	100% found	100% found	100% found	100% found	>99% found	100% found	100% found	100% found	100% found	100% found	100% found	100% found	100% found	100% found	Negative	No
6903_3_31	6903_3#31	S. equi	Harris et al.	Animal Health Trust	ERS044292	Short	2007	United Kingdom	Lincolnshire	Guttural pouch wash	Carrier	9	4	179	44	N/A - not used in lineage analysis	100% found	100% found	100% found	100% found	100% found	eqb1	100% found	100% found	100% found	100% found	>99% found	100% found	100% found	100% found	100% found	100% found	100% found	100% found	100% found	100% found	Negative	No
6903_2_23	6903_2#23	S. equi	Harris et al.	Animal Health Trust	ERS044284	Short	2006	United Kingdom	Lincolnshire	Abscess	Acute	9	4	179	44	N/A - not used in lineage analysis	100% found	100% found	100% found	100% found	100% found	eqb1	100% found	100% found	100% found	100% found	>99% found	100% found	100% found	100% found	100% found	100% found	100% found	100% found	100% found	100% found	Negative	No
6817_1_62	6817_1#62	S. equi	Harris et al.	Animal Health Trust	ERS044227	Short	2007	United Kingdom	Lincolnshire	Guttural pouch wash	Carrier	9	4	179	44	N/A - not used in lineage analysis	100% found	100% found	100% found	100% found	100% found	eqb1	100% found	100% found	100% found	100% found	>99% found	100% found	100% found	100% found	100% found	100% found	100% found	100% found	100% found	100% found	Negative	No
6903_3_28	6903_3#28	S. equi	Harris et al.	Animal Health Trust	ERS044289	Short	2006	United Kingdom	Lincolnshire	Nasopharyngeal swab	Acute	9	4	179	44	N/A - not used in lineage analysis	100% found	100% found	100% found	100% found	100% found	eqb1	100% found	100% found	100% found	100% found	>99% found	100% found	100% found	100% found	100% found	100% found	100% found	100% found	100% found	100% found	Negative	No
4516_1	4516_1	S. equi	Harris et al.	Animal Health Trust	ERS003416	Short	1955	United Kingdom	Dumfries and Galloway	No_data_given	Unknown	9	4	179	43	N/A - not used in lineage analysis	100% found	100% found	100% found	100% found	100% found	eqb1	100% found	100% found	100% found	100% found	100% found	100% found	100% found	100% found	100% found	100% found	100% found	100% found	100% found	100% found	Negative	Yes
SRR10218704	18-028	S. equi	Morris et al.	Gluck Equine Research Centre, USA	SRR10218704	Short	2018	United States of America	QC	Clinical	Unknown	10	N/A - not in paper	179	39	N/A - not used in lineage analysis	100% found	100% found	100% found	100% found	100% found	eqb1	100% found	100% found	100% found	100% found	>99% found	100% found	100% found	100% found	100% found	100% found	100% found	100% found	100% found	>99% found	Negative	No
SRR10218709	18-008	S. equi	Morris et al.	Gluck Equine Research Centre, USA	SRR10218709	Short	2018	United States of America	Texas	Clinical	Unknown	10	N/A - not in paper	179	39	N/A - not used in lineage analysis	Absent	Absent	100% found	100% found	100% found	eqb1	100% found	100% found	100% found	100% found	>99% found	100% found	100% found	100% found	100% found	100% found	100% found	100% found	100% found	>99% found	Negative	No
SRR10218718	14-112	S. equi	Morris et al.	Gluck Equine Research Centre, USA	SRR10218718	Short	2014	United States of America	Texas	Clinical	Unknown	10	N/A - not in paper	179	39	N/A - not used in lineage analysis	Absent	Absent	100% found	100% found	100% found	eqb1	100% found	100% found	100% found	100% found	>99% found	100% found	100% found	100% found	100% found	100% found	100% found	100% found	100% found	>99% found	Negative	No
SRR10218747	11-006	S. equi	Morris et al.	Gluck Equine Research Centre, USA	SRR10218747	Short	2011	United States of America	Texas	Clinical	Unknown	10	N/A - not in paper	179	39	N/A - not used in lineage analysis	Absent	Absent	>99% found	100% found	100% found	eqb1	100% found	100% found	100% found	100% found	>99% found	100% found	100% found	100% found	100% found	100% found	100% found	100% found	100% found	>99% found	Negative	No
SRR10218736	11-002	S. equi	Morris et al.	Gluck Equine Research Centre, USA	SRR10218736	Short	2011	United States of America	Texas	Clinical	Unknown	10	N/A - not in paper	179	39	N/A - not used in lineage analysis	Absent	Absent	100% found	100% found	100% found	eqb1	100% found	100% found	100% found	100% found	>99% found	100% found	100% found	100% found	100% found	100% found	100% found	100% found	100% found	>99% found	Negative	No
SRR10218703	11-014	S. equi	Morris et al.	Gluck Equine Research Centre, USA	SRR10218703	Short	2011	United States of America	Texas	Clinical	Unknown	10	N/A - not in paper	179	39	N/A - not used in lineage analysis	Absent	Absent	100% found	100% found	100% found	eqb1	100% found	100% found	100% found	100% found	>99% found	100% found	100% found	100% found	100% found	100% found	100% found	100% found	100% found	>99% found	Negative	No
SRR10218695	17-008	S. equi	Morris et al.	Gluck Equine Research Centre, USA	SRR10218695	Short	2017	United States of America	Texas	Clinical	Unknown	10	N/A - not in paper	179	39	N/A - not used in lineage analysis	Absent	Absent	100% found	100% found	100% found	eqb1	100% found	100% found	100% found	100% found	>99% found	100% found	100% found	100% found	100% found	100% found	100% found	100% found	100% found	>99% found	Negative	No
SRR10218746	17-003	S. equi	Morris et al.	Gluck Equine Research Centre, USA	SRR10218746	Short	2017	United States of America	Texas	Clinical	Unknown	10	N/A - not in paper	179	39	N/A - not used in lineage analysis	Absent	Absent	100% found	100% found	100% found	eqb1	100% found	100% found	100% found	100% found	>99% found	100% found	100% found	100% found	100% found	100% found	100% found	100% found	100% found	>99% found	Negative	No
SRR10218700	18-078	S. equi	Morris et al.	Gluck Equine Research Centre, USA	SRR10218700	Short	2018	United States of America	Texas	Sub Clinical	Unknown	10	N/A - not in paper	179	39	N/A - not used in lineage analysis	<80% found	<80% found	100% found	100% found	100% found	eqb1	100% found	100% found	100% found	100% found	>99% found	100% found	100% found	100% found	100% found	100% found	100% found	100% found	100% found	>99% found	Negative	No
SRR10218702	18-037	S. equi	Morris et al.	Gluck Equine Research Centre, USA	SRR10218702	Short	2018	United States of America	Texas	Sub Clinical	Unknown	10	N/A - not in paper	179	39	N/A - not used in lineage analysis	<80% found	<80% found	100% found	100% found	100% found	eqb1	100% found	100% found	100% found	100% found	>99% found	100% found	100% found	100% found	100% found	100% found	100% found	100% found	100% found	>99% found	Negative	No
SRR10218699	18-079	S. equi	Morris et al.	Gluck Equine Research Centre, USA	SRR10218699	Short	2018	United States of America	Texas	Sub Clinical	Unknown	10	N/A - not in paper	179	39	N/A - not used in lineage analysis	>80% found	>80% found	100% found	100% found	100% found	eqb1	100% found	100% found	100% found	100% found	>99% found	100% found	100% found	100% found	100% found	100% found	100% found	100% found	100% found	>99% found	Negative	No
SRR10218701	18-039	S. equi	Morris et al.	Gluck Equine Research Centre, USA	SRR10218701	Short	2018	United States of America	Texas	Sub Clinical	Unknown	10	N/A - not in paper	179	39	N/A - not used in lineage analysis	<80% found	<80% found	100% found	100% found	100% found	eqb1	100% found	100% found	100% found	100% found	>99% found	100% found	100% found	100% found	100% found	100% found	100% found	100% found	100% found	>99% found	Negative	No
SRR10218739	18-011	S. equi	Morris et al.	Gluck Equine Research Centre, USA	SRR10218739	Short	2018	United States of America	Texas	Clinical	Unknown	10	N/A - not in paper	179	39	N/A - not used in lineage analysis	Absent	Absent	>99% found	100% found	100% found	eqb1	100% found	100% found	100% found	100% found	>99% found	100% found	100% found	100% found	100% found	100% found	100% found	100% found	100% found	>99% found	Negative	No
SRR10218744	18-001	S. equi	Morris et al.	Gluck Equine Research Centre, USA	SRR10218744	Short	2018	United States of America	Texas	Clinical	Unknown	10	N/A - not in paper	179	39	N/A - not used in lineage analysis	Absent	Absent	100% found	100% found	100% found	eqb1	100% found	100% found	100% found	100% found	>99% found	100% found	100% found	100% found	100% found	100% found	100% found	100% found	100% found	>99% found	Negative	No
SRR10218738	18-012	S. equi	Morris et al.	Gluck Equine Research Centre, USA	SRR10218738	Short	2018	United States of America	Texas	Sub Clinical	Unknown	10	N/A - not in paper	179	39	N/A - not used in lineage analysis	Absent	Absent	100% found	100% found	100% found	eqb1	100% found	100% found	100% found	100% found	>99% found	100% found	100% found	100% found	100% found	100% found	100% found	100% found	100% found	>99% found	Negative	No
SRR10218734	18-015	S. equi	Morris et al.	Gluck Equine Research Centre, USA	SRR10218734	Short	2018	United States of America	Texas	Sub Clinical	Unknown	10	N/A - not in paper	179	39	N/A - not used in lineage analysis	Absent	Absent	100% found	100% found	100% found	eqb1	100% found	100% found	100% found	100% found	>99% found	100% found	100% found	100% found	100% found	100% found	100% found	100% found	100% found	>99% found	Negative	No
SRR10218731	18-022	S. equi	Morris et al.	Gluck Equine Research Centre, USA	SRR10218731	Short	2018	United States of America	Texas	Clinical	Unknown	10	N/A - not in paper	179	39	N/A - not used in lineage analysis	Absent	Absent	>99% found	100% found	100% found	eqb1	100% found	100% found	100% found	100% found	>99% found	100% found	100% found	100% found	100% found	100% found	100% found	100% found	100% found	>99% found	Negative	No
SRR10218733	18-018	S. equi	Morris et al.	Gluck Equine Research Centre, USA	SRR10218733	Short	2018	United States of America	Texas	Clinical	Unknown	10	N/A - not in paper	179	39	N/A - not used in lineage analysis	Absent	Absent	100% found	100% found	100% found	eqb1	100% found	100% found	100% found	100% found	>99% found	100% found	100% found	100% found	100% found	100% found	100% found	100% found	100% found	>99% found	Negative	No
SRR10218735	18-014	S. equi	Morris et al.	Gluck Equine Research Centre, USA	SRR10218735	Short	2018	United States of America	Texas	Clinical	Unknown	10	N/A - not in paper	179	39	N/A - not used in lineage analysis	<80% found	<80% found	100% found	100% found	100% found	eqb1	100% found	100% found	100% found	100% found	>99% found	100% found	100% found	100% found	100% found	100% found	100% found	100% found	100% found	>99% found	Negative	No
SRR10218740	18-006	S. equi	Morris et al.	Gluck Equine Research Centre, USA	SRR10218740	Short	2018	United States of America	Texas	Clinical	Unknown	10	N/A - not in paper	179	39	N/A - not used in lineage analysis	<80% found	<80% found	100% found	100% found	100% found	eqb1	100% found	100% found	100% found	100% found	>99% found	100% found	100% found	100% found	100% found	100% found	100% found	100% found	100% found	>99% found	Negative	No
SRR10218743	18-002	S. equi	Morris et al.	Gluck Equine Research Centre, USA	SRR10218743	Short	2018	United States of America	Texas	Sub Clinical	Unknown	10	N/A - not in paper	179	39	N/A - not used in lineage analysis	Absent	Absent	100% found	100% found	100% found	eqb1	100% found	100% found	100% found	100% found	>99% found	100% found	100% found	100% found	100% found	100% found	100% found	100% found	100% found	>99% found	Negative	No
SRR10218730	18-024	S. equi	Morris et al.	Gluck Equine Research Centre, USA	SRR10218730	Short	2018	United States of America	Texas	Sub Clinical	Unknown	10	N/A - not in paper	179	39	N/A - not used in lineage analysis	Absent	Absent	100% found	100% found	100% found	eqb1	100% found	100% found	100% found	100% found	>99% found	100% found	100% found	100% found	100% found	100% found	100% found	100% found	100% found	>99% found	Negative	No
SRR10218742	18-003	S. equi	Morris et al.	Gluck Equine Research Centre, USA	SRR10218742	Short	2018	United States of America	Texas	Sub Clinical	Unknown	10	N/A - not in paper	179	39	N/A - not used in lineage analysis	Absent	Absent	100% found	100% found	100% found	eqb1	100% found	100% found	100% found	100% found	>99% found	100% found	100% found	100% found	100% found	100% found	100% found	100% found	100% found	>99% found	Negative	No
SRR10218697	11-018	S. equi	Morris et al.	Gluck Equine Research Centre, USA	SRR10218697	Short	2011	United States of America	Texas	Clinical	Unknown	10	N/A - not in paper	179	39	N/A - not used in lineage analysis	Absent	Absent	100% found	100% found	100% found	eqb1	100% found	100% found	100% found	100% found	>99% found	100% found	100% found	100% found	100% found	100% found	100% found	100% found	100% found	>99% found	Negative	No
SRR10218748	11-004	S. equi	Morris et al.	Gluck Equine Research Centre, USA	SRR10218748	Short	2011	United States of America	Texas	Clinical	Unknown	10	N/A - not in paper	179	39	N/A - not used in lineage analysis	Absent	Absent	100% found	100% found	100% found	eqb1	100% found	100% found	100% found	100% found	>99% found	100% found	100% found	100% found	100% found	100% found	100% found	100% found	100% found	>99% found	Negative	No
SRR10218698	11-017	S. equi	Morris et al.	Gluck Equine Research Centre, USA	SRR10218698	Short	2011	United States of America	Texas	Clinical	Unknown	10	N/A - not in paper	179	39	N/A - not used in lineage analysis	Absent	Absent	100% found	100% found	100% found	eqb1	100% found	100% found	100% found	100% found	>99% found	100% found	100% found	100% found	100% found	100% found	100% found	100% found	100% found	>99% found	Negative	No
SRR10218741	18-004	S. equi	Morris et al.	Gluck Equine Research Centre, USA	SRR10218741	Short	2018	United States of America	Texas	Sub Clinical	Unknown	10	N/A - not in paper	179	39	N/A - not used in lineage analysis	Absent	Absent	100% found	100% found	100% found	eqb1	100% found	100% found	100% found	100% found	>99% found	100% found	100% found	100% found	100% found	100% found	100% found	100% found	100% found	>99% found	Negative	No
SRR10218745	17-004	S. equi	Morris et al.	Gluck Equine Research Centre, USA	SRR10218745	Short	2017	United States of America	Texas	Clinical	Unknown	10	N/A - not in paper	179	39	N/A - not used in lineage analysis	Absent	Absent	>99% found	100% found	100% found	eqb1	100% found	100% found	100% found	100% found	>99% found	100% found	100% found	100% found	100% found	100% found	100% found	100% found	100% found	>99% found	Negative	No
SRR10218696	17-007	S. equi	Morris et al.	Gluck Equine Research Centre, USA	SRR10218696	Short	2017	United States of America	Texas	Clinical	Unknown	10	N/A - not in paper	179	39	N/A - not used in lineage analysis	Absent	Absent	100% found	100% found	100% found	eqb1	100% found	100% found	100% found	100% found	>99% found	100% found	100% found	100% found	100% found	100% found	100% found	100% found	100% found	>99% found	Negative	No
SRR10218714	11-010	S. equi	Morris et al.	Gluck Equine Research Centre, USA	SRR10218714	Short	2011	United States of America	Texas	Clinical	Unknown	10	N/A - not in paper	179	39	N/A - not used in lineage analysis	<80% found	<80% found	100% found	100% found	100% found	eqb1	100% found	100% found	100% found	100% found	>99% found	100% found	100% found	100% found	100% found	100% found	100% found	100% found	100% found	>99% found	Negative	No
SRR10218725	11-008	S. equi	Morris et al.	Gluck Equine Research Centre, USA	SRR10218725	Short	2011	United States of America	Texas	Clinical	Unknown	10	N/A - not in paper	179	39	N/A - not used in lineage analysis	Absent	Absent	100% found	100% found	100% found	eqb1	100% found	100% found	100% found	100% found	>99% found	100% found	100% found	100% found	100% found	100% found	100% found	100% found	100% found	>99% found	Negative	No
ERX4074957_ERR4076621	USA05_48	S. equi	Mitchell et al.	Gluck Equine Research Centre, USA	ERS4533083	Short	2004	United States of America	Kentucky	No_data_given	Unknown	5	6	179	39	N/A - not used in lineage analysis	Absent	Absent	100% found	100% found	100% found	eqb1	100% found	100% found	100% found	100% found	100% found	100% found	100% found	100% found	100% found	100% found	>99% found	100% found	100% found	>99% found	Negative	No
ERX4074978_ERR4076642	USA08_07	S. equi	Mitchell et al.	Gluck Equine Research Centre, USA	ERS4533104	Short	2005	United States of America	Kentucky	No_data_given	Unknown	5	6	179	39	N/A - not used in lineage analysis	100% found	100% found	100% found	100% found	100% found	eqb1	100% found	100% found	100% found	>99% found	>99% found	100% found	100% found	100% found	100% found	>99% found	100% found	100% found	100% found	>99% found	Negative	No
ERX4074993_ERR4076657	USA09_07	S. equi	Mitchell et al.	Gluck Equine Research Centre, USA	ERS4533119	Short	2013	United States of America	Kentucky	No_data_given	Unknown	5	6	179	39	N/A - not used in lineage analysis	Absent	Absent	100% found	100% found	100% found	eqb1	100% found	100% found	100% found	100% found	>99% found	100% found	100% found	100% found	100% found	100% found	100% found	100% found	100% found	>99% found	Negative	No
ERX4074955_ERR4076619	USA05_43	S. equi	Mitchell et al.	Gluck Equine Research Centre, USA	ERS4533081	Short	2004	United States of America	Kentucky	No_data_given	Unknown	10	6	179	38	N/A - not used in lineage analysis	Absent	Absent	100% found	100% found	100% found	eqb1	100% found	100% found	100% found	100% found	>99% found	100% found	100% found	100% found	100% found	100% found	100% found	100% found	100% found	>99% found	Negative	No
ERX4074945_ERR4076609	USA01_73	S. equi	Mitchell et al.	Gluck Equine Research Centre, USA	ERS4533071	Short	1983	United States of America	New York	No_data_given	Unknown	10	6	179	38	N/A - not used in lineage analysis	100% found	100% found	100% found	100% found	100% found	eqb1	100% found	100% found	100% found	100% found	>99% found	100% found	100% found	100% found	100% found	>99% found	100% found	100% found	>99% found	>99% found	Negative	No
ERX4074964_ERR4076628	USA06_03	S. equi	Mitchell et al.	Gluck Equine Research Centre, USA	ERS4533090	Short	1984	United States of America	New York	No_data_given	Unknown	5	6	179	38	N/A - not used in lineage analysis	<80% found	<80% found	100% found	>99% found	100% found	eqb1	100% found	100% found	100% found	100% found	>99% found	100% found	>99% found	100% found	>90% found	>99% found	100% found	100% found	100% found	>99% found	Negative	No
ERX4074975_ERR4076639	USA07_73	S. equi	Mitchell et al.	Gluck Equine Research Centre, USA	ERS4533101	Short	2011	United States of America	Maine	No_data_given	Unknown	5	6	179	38	N/A - not used in lineage analysis	Absent	Absent	100% found	100% found	100% found	eqb1	100% found	100% found	100% found	100% found	>99% found	100% found	100% found	100% found	100% found	100% found	100% found	100% found	>99% found	>99% found	Negative	No
ERX4074943_ERR4076607	USA01_38	S. equi	Mitchell et al.	Gluck Equine Research Centre, USA	ERS4533069	Short	1982	United States of America	New York	No_data_given	Unknown	5	6	179	38	N/A - not used in lineage analysis	100% found	100% found	100% found	100% found	100% found	eqb1	100% found	100% found	100% found	100% found	>99% found	>99% found	>99% found	100% found	100% found	100% found	100% found	100% found	100% found	>99% found	Negative	No
ERX4074970_ERR4076634	USA07_05	S. equi	Mitchell et al.	Gluck Equine Research Centre, USA	ERS4533096	Short	2010	United States of America	Kentucky	No_data_given	Unknown	5	1	179	33	N/A - not used in lineage analysis	100% found	100% found	>90% found	100% found	100% found	eqb1	100% found	100% found	100% found	100% found	>99% found	100% found	100% found	100% found	100% found	100% found	100% found	100% found	100% found	100% found	Negative	No
ERX4074969_ERR4076633	USA07_04	S. equi	Mitchell et al.	Gluck Equine Research Centre, USA	ERS4533095	Short	2010	United States of America	Kentucky	No_data_given	Unknown	5	1	179	33	N/A - not used in lineage analysis	100% found	100% found	100% found	100% found	100% found	eqb1	100% found	100% found	>99% found	100% found	100% found	100% found	100% found	100% found	100% found	100% found	100% found	100% found	100% found	100% found	Negative	No
ERX4074949_ERR4076613	USA02_36	S. equi	Mitchell et al.	Gluck Equine Research Centre, USA	ERS4533075	Short	1993	United States of America	Kentucky	No_data_given	Unknown	5	1	179	30	N/A - not used in lineage analysis	100% found	100% found	100% found	100% found	100% found	eqb1	100% found	100% found	100% found	100% found	>99% found	>99% found	100% found	100% found	100% found	100% found	100% found	100% found	100% found	100% found	Negative	No
ERX4074954_ERR4076618	USA05_40	S. equi	Mitchell et al.	Gluck Equine Research Centre, USA	ERS4533080	Short	2003	United States of America	Iowa	No_data_given	Unknown	10	1	179	28	N/A - not used in lineage analysis	100% found	100% found	100% found	100% found	100% found	eqb1	100% found	100% found	100% found	100% found	100% found	100% found	100% found	100% found	100% found	100% found	100% found	100% found	100% found	>99% found	Negative	No
ERX4074960_ERR4076624	USA05_66	S. equi	Mitchell et al.	Gluck Equine Research Centre, USA	ERS4533086	Short	2002	United States of America	Maine	No_data_given	Unknown	10	1	179	28	N/A - not used in lineage analysis	100% found	100% found	100% found	100% found	100% found	eqb1	100% found	100% found	100% found	100% found	100% found	100% found	100% found	100% found	100% found	100% found	100% found	>99% found	100% found	100% found	Negative	No
ERX4074992_ERR4076656	USA09_06	S. equi	Mitchell et al.	Gluck Equine Research Centre, USA	ERS4533118	Short	2012	United States of America	Pennsylvania	No_data_given	Unknown	10	1	179	28	N/A - not used in lineage analysis	100% found	100% found	100% found	100% found	100% found	eqb1	100% found	100% found	100% found	100% found	100% found	>99% found	100% found	100% found	100% found	100% found	100% found	100% found	100% found	100% found	Positive with compretence genes	No
ERX4074782_ERR4076446	UAE1813	S. equi	Mitchell et al.	Central Veterinary Research Laboratory, United Arab Emirates	ERS4532908	Short	2013	United Arab Emirates	Dubai	Guttural pouch wash	Unknown	10	1	179	28	N/A - not used in lineage analysis	100% found	100% found	100% found	100% found	100% found	eqb1	100% found	100% found	100% found	100% found	100% found	100% found	100% found	100% found	100% found	100% found	100% found	100% found	100% found	100% found	Positive with compretence genes	No
ERX4074733_ERR4076397	UAE0367_03	S. equi	Mitchell et al.	Central Veterinary Research Laboratory, United Arab Emirates	ERS4532859	Short	2014	United Arab Emirates	Dubai	Guttural pouch wash	Unknown	10	1	179	28	N/A - not used in lineage analysis	100% found	100% found	100% found	100% found	100% found	eqb14	Absent	100% found	>99% found	100% found	100% found	100% found	100% found	>90% found	100% found	100% found	100% found	100% found	100% found	Absent	Positive with compretence genes	No
ERX4074981_ERR4076645	USA08_22	S. equi	Mitchell et al.	Gluck Equine Research Centre, USA	ERS4533107	Short	1989	United States of America	California	No_data_given	Unknown	5	1	179	28	N/A - not used in lineage analysis	100% found	100% found	100% found	100% found	100% found	eqb1	100% found	100% found	100% found	100% found	100% found	100% found	100% found	100% found	100% found	100% found	100% found	100% found	100% found	100% found	Negative	No
ERX4074635_ERR4076299	Is130986	S. equi	Mitchell et al.	The Kimron Veterinary Institute, Israel	ERS4532762	Short	2012	Israel	Haifa	No_data_given	Acute	5	1	179	28	N/A - not used in lineage analysis	100% found	100% found	100% found	>99% found	100% found	eqb1	100% found	100% found	100% found	100% found	100% found	100% found	100% found	100% found	100% found	100% found	100% found	100% found	100% found	>99% found	Negative	No
ERX4074640_ERR4076304	Is134367	S. equi	Mitchell et al.	The Kimron Veterinary Institute, Israel	ERS4532766	Short	2012	Israel	Nahariya	Nasal swab	Acute	5	1	179	28	N/A - not used in lineage analysis	100% found	100% found	100% found	100% found	100% found	eqb1	100% found	100% found	100% found	100% found	100% found	100% found	100% found	100% found	100% found	>99% found	>99% found	100% found	100% found	100% found	Negative	No
ERX4074634_ERR4076298	Is126050	S. equi	Mitchell et al.	The Kimron Veterinary Institute, Israel	ERS4532761	Short	2011	Israel	Netanya	Abscess	Acute	5	1	179	28	N/A - not used in lineage analysis	100% found	100% found	100% found	100% found	100% found	eqb11	100% found	100% found	Absent	100% found	100% found	100% found	100% found	100% found	100% found	100% found	100% found	100% found	100% found	100% found	Negative	No
ERX4074632_ERR4076296	Is107096	S. equi	Mitchell et al.	The Kimron Veterinary Institute, Israel	ERS4532759	Short	2011	Israel	Giv'at Ze'ev	Nasal swab	Acute	5	1	179	28	N/A - not used in lineage analysis	100% found	100% found	100% found	100% found	100% found	eqb13	Absent	100% found	100% found	>99% found	100% found	100% found	100% found	100% found	100% found	100% found	>99% found	100% found	100% found	100% found	Negative	No
ERX4074966_ERR4076630	USA06_79	S. equi	Mitchell et al.	Gluck Equine Research Centre, USA	ERS4533092	Short	2009	United States of America	Kentucky	No_data_given	Unknown	5	1	179	28	N/A - not used in lineage analysis	100% found	100% found	100% found	100% found	100% found	eqb1	100% found	100% found	100% found	100% found	>99% found	100% found	>99% found	100% found	100% found	100% found	100% found	100% found	100% found	100% found	Negative	No
ERX4074950_ERR4076614	USA03_30	S. equi	Mitchell et al.	Gluck Equine Research Centre, USA	ERS4533076	Short	2004	United States of America	Maine	No_data_given	Unknown	5	1	179	28	N/A - not used in lineage analysis	100% found	100% found	100% found	100% found	100% found	eqb1	100% found	100% found	100% found	100% found	100% found	>99% found	100% found	100% found	100% found	100% found	100% found	100% found	100% found	>99% found	Negative	No
ERX4074989_ERR4076653	USA09_01	S. equi	Mitchell et al.	Gluck Equine Research Centre, USA	ERS4533115	Short	2012	United States of America	Kentucky	No_data_given	Unknown	5	1	179	28	N/A - not used in lineage analysis	100% found	100% found	100% found	>99% found	100% found	eqb1	100% found	100% found	100% found	>99% found	>99% found	>99% found	>99% found	100% found	>99% found	100% found	100% found	100% found	100% found	>99% found	Positive with compretence genes	No
ERX4074971_ERR4076635	USA07_09	S. equi	Mitchell et al.	Gluck Equine Research Centre, USA	ERS4533097	Short	2010	United States of America	Kentucky	No_data_given	Unknown	5	1	179	28	N/A - not used in lineage analysis	100% found	100% found	100% found	100% found	100% found	eqb1	100% found	100% found	100% found	100% found	>99% found	100% found	100% found	100% found	100% found	100% found	100% found	100% found	100% found	100% found	Negative	No
SRR10218708	18-009	S. equi	Morris et al.	Gluck Equine Research Centre, USA	SRR10218708	Short	2018	United States of America	Texas	Clinical	Unknown	5	N/A - not in paper	179	28	N/A - not used in lineage analysis	100% found	100% found	100% found	100% found	100% found	eqb1	100% found	100% found	100% found	100% found	100% found	100% found	100% found	100% found	100% found	100% found	100% found	100% found	100% found	100% found	Negative	No
SRR10218710	17-009	S. equi	Morris et al.	Gluck Equine Research Centre, USA	SRR10218710	Short	2017	United States of America	Texas	Clinical	Unknown	5	N/A - not in paper	179	28	N/A - not used in lineage analysis	100% found	100% found	100% found	100% found	100% found	eqb1	100% found	100% found	100% found	100% found	100% found	100% found	100% found	100% found	100% found	100% found	100% found	100% found	100% found	100% found	Negative	No
6817_1_52	6817_1#52	S. equi	Harris et al.		ERS044217	Short	1999	Canada	Saskatchewan	Nasal swab	Unknown	5	1	179	28	N/A - not used in lineage analysis	100% found	100% found	100% found	100% found	100% found	eqb1	100% found	100% found	100% found	100% found	100% found	100% found	100% found	100% found	100% found	100% found	100% found	100% found	100% found	100% found	Negative	No
SRR10218712	14-148	S. equi	Morris et al.	Gluck Equine Research Centre, USA	SRR10218712	Short	2014	United States of America	Texas	Clinical	Unknown	5	N/A - not in paper	179	28	N/A - not used in lineage analysis	100% found	100% found	100% found	100% found	100% found	eqb1	100% found	100% found	100% found	100% found	100% found	100% found	100% found	100% found	100% found	100% found	100% found	100% found	100% found	100% found	Positive with compretence genes	No
ERX4074806_ERR4076470	UAE12371a	S. equi	Mitchell et al.	Central Veterinary Research Laboratory, United Arab Emirates	ERS4532932	Short	2009	United Arab Emirates	Dubai	Nasopharyngeal swab	Acute	5	1	179	28	N/A - not used in lineage analysis	100% found	100% found	>99% found	100% found	100% found	eqb1	100% found	100% found	100% found	100% found	100% found	100% found	100% found	100% found	100% found	100% found	100% found	100% found	100% found	>99% found	Positive with compretence genes	No
ERX4074805_ERR4076469	UAE12051	S. equi	Mitchell et al.	Central Veterinary Research Laboratory, United Arab Emirates	ERS4532931	Short	2009	United Arab Emirates	Dubai	Guttural pouch wash	Unknown	5	1	179	28	N/A - not used in lineage analysis	100% found	100% found	100% found	100% found	100% found	eqb1	100% found	100% found	100% found	100% found	100% found	>99% found	100% found	100% found	100% found	100% found	100% found	100% found	100% found	100% found	Positive with compretence genes	No
ERX4074804_ERR4076468	UAE8582	S. equi	Mitchell et al.	Central Veterinary Research Laboratory, United Arab Emirates	ERS4532930	Short	2015	United Arab Emirates	Sharjah	Guttural pouch wash	Unknown	5	1	179	28	N/A - not used in lineage analysis	>90% found	>90% found	100% found	100% found	100% found	eqb1	100% found	100% found	>99% found	100% found	>99% found	100% found	100% found	100% found	100% found	100% found	>99% found	>99% found	>90% found	100% found	Positive with compretence genes	No
ERX4074744_ERR4076408	UAE0428_19	S. equi	Mitchell et al.	Central Veterinary Research Laboratory, United Arab Emirates	ERS4532870	Short	2014	United Arab Emirates	Dubai	Guttural pouch wash	Unknown	5	1	179	28	N/A - not used in lineage analysis	100% found	100% found	100% found	100% found	100% found	eqb1	100% found	100% found	100% found	100% found	100% found	100% found	100% found	100% found	>90% found	100% found	100% found	100% found	100% found	>90% found	Positive with compretence genes	No
6817_1_53	6817_1#53	S. equi	Harris et al.	Animal Health Trust	ERS044218	Short	2008	United Kingdom	Somerset	Swab	Carrier	5	1	179	28	N/A - not used in lineage analysis	100% found	100% found	100% found	100% found	100% found	eqb1	100% found	100% found	100% found	100% found	100% found	100% found	100% found	100% found	100% found	100% found	100% found	100% found	100% found	100% found	Positive with compretence genes	No
ERX4074732_ERR4076396	UAE0367_01	S. equi	Mitchell et al.	Central Veterinary Research Laboratory, United Arab Emirates	ERS4532858	Short	2014	United Arab Emirates	Dubai	Guttural pouch wash	Unknown	5	1	179	28	N/A - not used in lineage analysis	100% found	100% found	100% found	100% found	100% found	eqb1	100% found	100% found	100% found	100% found	100% found	100% found	100% found	100% found	100% found	100% found	100% found	100% found	100% found	100% found	Positive with compretence genes	No
ERX4074799_ERR4076463	UAE8577	S. equi	Mitchell et al.	Central Veterinary Research Laboratory, United Arab Emirates	ERS4532925	Short	2015	United Arab Emirates	Sharjah	Guttural pouch wash	Unknown	5	1	179	28	N/A - not used in lineage analysis	100% found	100% found	100% found	100% found	100% found	eqb1	100% found	100% found	>99% found	100% found	>99% found	100% found	100% found	100% found	100% found	100% found	100% found	100% found	100% found	>99% found	Positive with compretence genes	No
ERX4074798_ERR4076462	UAE8575	S. equi	Mitchell et al.	Central Veterinary Research Laboratory, United Arab Emirates	ERS4532924	Short	2015	United Arab Emirates	Sharjah	Guttural pouch wash	Unknown	5	1	179	28	N/A - not used in lineage analysis	100% found	100% found	100% found	100% found	100% found	eqb1	100% found	100% found	>99% found	100% found	>99% found	100% found	100% found	100% found	100% found	>99% found	100% found	100% found	100% found	100% found	Positive with compretence genes	No
ERX4074803_ERR4076467	UAE8581	S. equi	Mitchell et al.	Central Veterinary Research Laboratory, United Arab Emirates	ERS4532929	Short	2015	United Arab Emirates	Sharjah	Guttural pouch wash	Unknown	5	1	179	28	N/A - not used in lineage analysis	100% found	100% found	100% found	100% found	100% found	eqb1	100% found	100% found	100% found	100% found	100% found	100% found	>99% found	100% found	100% found	100% found	100% found	>90% found	100% found	100% found	Positive with compretence genes	No
ERX4074802_ERR4076466	UAE8580	S. equi	Mitchell et al.	Central Veterinary Research Laboratory, United Arab Emirates	ERS4532928	Short	2015	United Arab Emirates	Sharjah	Guttural pouch wash	Unknown	5	1	179	28	N/A - not used in lineage analysis	100% found	100% found	100% found	100% found	>99% found	eqb13	Absent	100% found	100% found	100% found	>99% found	100% found	100% found	100% found	100% found	100% found	100% found	100% found	>90% found	100% found	Positive with compretence genes	No
ERX4074790_ERR4076454	UAE3229	S. equi	Mitchell et al.	Central Veterinary Research Laboratory, United Arab Emirates	ERS4532916	Short	2009	United Arab Emirates	Dubai	Abscess	Acute	5	1	179	28	N/A - not used in lineage analysis	100% found	100% found	100% found	100% found	100% found	eqb1	100% found	100% found	100% found	100% found	100% found	100% found	100% found	100% found	100% found	100% found	100% found	100% found	100% found	100% found	Positive with compretence genes	No
ERX4074800_ERR4076464	UAE8578	S. equi	Mitchell et al.	Central Veterinary Research Laboratory, United Arab Emirates	ERS4532926	Short	2015	United Arab Emirates	Sharjah	Guttural pouch wash	Unknown	5	1	179	28	N/A - not used in lineage analysis	100% found	100% found	100% found	>99% found	100% found	eqb1	100% found	100% found	>99% found	100% found	100% found	>99% found	100% found	100% found	100% found	100% found	100% found	>99% found	100% found	100% found	Positive with compretence genes	No
ERX4074685_ERR4076349	Sab5415	S. equi	Mitchell et al.	Al Khalediah Equine Hospital, Saudi Arabia	ERS4532811	Short	2015	Saudi Arabia	Riyadh	No_data_given	Unknown	5	1	179	28	N/A - not used in lineage analysis	100% found	100% found	100% found	100% found	100% found	eqb1	100% found	100% found	100% found	100% found	100% found	100% found	100% found	100% found	100% found	100% found	100% found	100% found	100% found	>99% found	Positive with compretence genes	No
SRR10218720	14-092	S. equi	Morris et al.	Gluck Equine Research Centre, USA	SRR10218720	Short	2014	United States of America	Kentucky	Clinical	Unknown	5	N/A - not in paper	179	28	N/A - not used in lineage analysis	100% found	100% found	100% found	100% found	100% found	eqb1	100% found	100% found	100% found	100% found	100% found	100% found	100% found	100% found	100% found	100% found	100% found	100% found	100% found	100% found	Positive with compretence genes	No
ERX4074983_ERR4076647	USA08_56	S. equi	Mitchell et al.	Gluck Equine Research Centre, USA	ERS4533109	Short	1996	United States of America	Kentucky	No_data_given	Unknown	5	1	179	28	N/A - not used in lineage analysis	100% found	100% found	100% found	100% found	100% found	eqb1	100% found	100% found	100% found	100% found	100% found	100% found	100% found	100% found	100% found	100% found	100% found	100% found	100% found	>90% found	Negative	No
ERX4074791_ERR4076455	UAE4502	S. equi	Mitchell et al.	Central Veterinary Research Laboratory, United Arab Emirates	ERS4532917	Short	2013	United Arab Emirates	Dubai	Guttural pouch wash	Unknown	8	1	179	28	N/A - not used in lineage analysis	100% found	100% found	>99% found	100% found	100% found	eqb13	Absent	100% found	100% found	100% found	100% found	100% found	100% found	100% found	100% found	100% found	100% found	100% found	100% found	100% found	Positive with compretence genes	No
ERX4074686_ERR4076350	Sab5416	S. equi	Mitchell et al.	Al Khalediah Equine Hospital, Saudi Arabia	ERS4532812	Short	2015	Saudi Arabia	Riyadh	No_data_given	Unknown	7	1	179	28	N/A - not used in lineage analysis	100% found	100% found	100% found	100% found	100% found	eqb1	100% found	100% found	100% found	100% found	>99% found	100% found	>99% found	100% found	>99% found	100% found	100% found	100% found	100% found	100% found	Positive	No
ERX4074807_ERR4076471	UAE12371b	S. equi	Mitchell et al.	Central Veterinary Research Laboratory, United Arab Emirates	ERS4532933	Short	2009	United Arab Emirates	Dubai	Guttural pouch wash	Unknown	7	1	179	28	N/A - not used in lineage analysis	100% found	100% found	100% found	100% found	100% found	eqb1	100% found	100% found	100% found	100% found	100% found	100% found	100% found	100% found	100% found	100% found	100% found	>99% found	100% found	100% found	Positive with compretence genes	No
ERX4074696_ERR4076360	UAE0025	S. equi	Mitchell et al.	Central Veterinary Research Laboratory, United Arab Emirates	ERS4532822	Short	2010	United Arab Emirates	Dubai	Guttural pouch wash	Unknown	7	1	179	28	N/A - not used in lineage analysis	100% found	100% found	100% found	100% found	100% found	eqb13	Absent	100% found	100% found	100% found	100% found	>99% found	>99% found	100% found	100% found	100% found	100% found	100% found	100% found	100% found	Positive with compretence genes	No
ERX4074748_ERR4076412	UAE0483	S. equi	Mitchell et al.	Central Veterinary Research Laboratory, United Arab Emirates	ERS4532874	Short	2010	United Arab Emirates	Dubai	Abscess	Acute	7	1	179	28	N/A - not used in lineage analysis	100% found	100% found	100% found	100% found	100% found	eqb1	100% found	100% found	100% found	100% found	100% found	100% found	100% found	100% found	100% found	100% found	100% found	100% found	100% found	100% found	Positive with compretence genes	No
ERX4074755_ERR4076419	UAE0517	S. equi	Mitchell et al.	Central Veterinary Research Laboratory, United Arab Emirates	ERS4532881	Short	2014	United Arab Emirates	Dubai	Guttural pouch wash	Unknown	7	1	179	28	N/A - not used in lineage analysis	Absent	Absent	100% found	100% found	100% found	eqb1	100% found	100% found	100% found	100% found	100% found	100% found	100% found	100% found	100% found	100% found	100% found	100% found	100% found	100% found	Positive with compretence genes	No
ERX4074809_ERR4076473	UAE12459b	S. equi	Mitchell et al.	Central Veterinary Research Laboratory, United Arab Emirates	ERS4532935	Short	2009	United Arab Emirates	Dubai	Guttural pouch wash	Unknown	7	1	179	28	N/A - not used in lineage analysis	100% found	100% found	100% found	100% found	100% found	eqb1	100% found	100% found	100% found	100% found	>99% found	100% found	100% found	100% found	100% found	100% found	100% found	100% found	100% found	100% found	Positive with compretence genes	No
ERX4074745_ERR4076409	UAE0456	S. equi	Mitchell et al.	Central Veterinary Research Laboratory, United Arab Emirates	ERS4532871	Short	2010	United Arab Emirates	Dubai	Abscess	Acute	7	1	179	28	N/A - not used in lineage analysis	100% found	100% found	100% found	100% found	100% found	eqb1	100% found	100% found	100% found	100% found	>99% found	100% found	100% found	100% found	100% found	100% found	100% found	100% found	100% found	100% found	Positive with compretence genes	No
ERX4074712_ERR4076376	UAE0183_03	S. equi	Mitchell et al.	Central Veterinary Research Laboratory, United Arab Emirates	ERS4532838	Short	2014	United Arab Emirates	Dubai	Guttural pouch wash	Unknown	7	1	179	28	N/A - not used in lineage analysis	100% found	100% found	100% found	100% found	100% found	eqb1	100% found	100% found	100% found	100% found	100% found	100% found	100% found	100% found	100% found	100% found	>99% found	100% found	100% found	100% found	Positive with compretence genes	No
6817_1_68	6817_1#68	S. equi	Harris et al.	Animal Health Trust	ERS044233	Short	2003	United Kingdom	Rutland	Abscess	Acute	7	2	179	27	N/A - not used in lineage analysis	100% found	100% found	100% found	100% found	100% found	eqb1	100% found	100% found	100% found	100% found	100% found	100% found	100% found	100% found	100% found	100% found	100% found	100% found	100% found	100% found	Negative	No
ERX4074939_ERR4076603	USA01_13	S. equi	Mitchell et al.	Gluck Equine Research Centre, USA	ERS4533065	Short	1981	United States of America	New York	No_data_given	Unknown	5	1	179	24	N/A - not used in lineage analysis	100% found	100% found	100% found	100% found	100% found	eqb1	100% found	100% found	100% found	100% found	100% found	100% found	100% found	100% found	100% found	100% found	100% found	100% found	100% found	100% found	Negative	No
ERX4074937_ERR4076601	USA01_10	S. equi	Mitchell et al.	Gluck Equine Research Centre, USA	ERS4533063	Short	1980	United States of America	New York	No_data_given	Unknown	5	1	179	24	N/A - not used in lineage analysis	100% found	100% found	100% found	100% found	100% found	eqb1	100% found	100% found	100% found	100% found	100% found	100% found	100% found	100% found	100% found	100% found	100% found	>99% found	100% found	100% found	Negative	No
ERX4074938_ERR4076602	USA01_12	S. equi	Mitchell et al.	Gluck Equine Research Centre, USA	ERS4533064	Short	1980	United States of America	New York	No_data_given	Unknown	5	1	179	24	N/A - not used in lineage analysis	100% found	100% found	100% found	100% found	100% found	eqb1	100% found	100% found	100% found	100% found	100% found	100% found	100% found	100% found	100% found	100% found	100% found	100% found	100% found	100% found	Negative	No
ERX4074940_ERR4076604	USA01_24	S. equi	Mitchell et al.	Gluck Equine Research Centre, USA	ERS4533066	Short	1975	United States of America	New York	No_data_given	Unknown	5	1	179	22	N/A - not used in lineage analysis	100% found	100% found	100% found	100% found	100% found	eqb1	100% found	100% found	100% found	100% found	>99% found	>99% found	100% found	100% found	100% found	100% found	100% found	100% found	100% found	100% found	Negative	No
ERX4074976_ERR4076640	USA08_01	S. equi	Mitchell et al.	Gluck Equine Research Centre, USA	ERS4533102	Short	1998	United States of America	Minnesota	No_data_given	Unknown	5	1	179	22	N/A - not used in lineage analysis	100% found	100% found	100% found	>99% found	100% found	eqb1	100% found	100% found	100% found	100% found	>99% found	100% found	100% found	100% found	100% found	100% found	100% found	100% found	100% found	100% found	Negative	No
ERX4074935_ERR4076599	USA01_06	S. equi	Mitchell et al.	Gluck Equine Research Centre, USA	ERS4533061	Short	1965	United States of America	New York	No_data_given	Unknown	5	1	179	22	N/A - not used in lineage analysis	100% found	100% found	100% found	100% found	100% found	eqb1	100% found	100% found	100% found	>99% found	>99% found	100% found	100% found	100% found	100% found	100% found	100% found	>99% found	100% found	100% found	Negative	No
ERX4074645_ERR4076309	Jpn0014	S. equi	Mitchell et al.	Japan Racing Association, Japan	ERS4532771	Short	1995	Japan	Hidaka	No_data_given	Acute	5	1	179	21	N/A - not used in lineage analysis	100% found	100% found	100% found	100% found	100% found	eqb13	Absent	100% found	100% found	100% found	100% found	100% found	100% found	100% found	100% found	100% found	100% found	100% found	100% found	100% found	Negative	No
ERX4074652_ERR4076316	Jpn0090	S. equi	Mitchell et al.	Japan Racing Association, Japan	ERS4532778	Short	2000	Japan	Hidaka	No_data_given	Acute	5	1	179	20	N/A - not used in lineage analysis	100% found	100% found	100% found	100% found	100% found	eqb1	100% found	100% found	100% found	100% found	100% found	100% found	>99% found	100% found	100% found	100% found	100% found	100% found	100% found	100% found	Negative	No
ERX4074947_ERR4076611	USA02_20	S. equi	Mitchell et al.	Gluck Equine Research Centre, USA	ERS4533073	Short	1996	United States of America	Kentucky	No_data_given	Unknown	5	1	179	20	N/A - not used in lineage analysis	100% found	100% found	100% found	100% found	100% found	eqb1	100% found	100% found	100% found	100% found	100% found	100% found	>99% found	100% found	100% found	100% found	100% found	100% found	>99% found	>99% found	Negative	No
SRR10218722	14-080	S. equi	Morris et al.	Gluck Equine Research Centre, USA	SRR10218722	Short	2014	United States of America	Kentucky	Clinical	Unknown	5	N/A - not in paper	179	20	N/A - not used in lineage analysis	100% found	100% found	100% found	100% found	100% found	eqb1	100% found	100% found	100% found	100% found	100% found	100% found	>99% found	100% found	100% found	100% found	100% found	100% found	100% found	100% found	Negative	No
SRR10218721	14-082	S. equi	Morris et al.	Gluck Equine Research Centre, USA	SRR10218721	Short	2014	United States of America	Kentucky	Clinical	Unknown	5	N/A - not in paper	179	20	N/A - not used in lineage analysis	100% found	100% found	100% found	100% found	100% found	eqb1	100% found	100% found	100% found	>99% found	100% found	100% found	>99% found	100% found	100% found	100% found	100% found	100% found	100% found	100% found	Negative	No
SRR10218726	14-066	S. equi	Morris et al.	Gluck Equine Research Centre, USA	SRR10218726	Short	2014	United States of America	Kentucky	Clinical	Unknown	5	N/A - not in paper	179	20	N/A - not used in lineage analysis	100% found	100% found	100% found	100% found	100% found	eqb1	100% found	100% found	100% found	100% found	100% found	100% found	>99% found	100% found	100% found	100% found	100% found	100% found	100% found	100% found	Negative	No
SRR10218724	14-071	S. equi	Morris et al.	Gluck Equine Research Centre, USA	SRR10218724	Short	2014	United States of America	Kentucky	Clinical	Unknown	5	N/A - not in paper	179	20	N/A - not used in lineage analysis	100% found	100% found	100% found	100% found	100% found	eqb1	100% found	100% found	100% found	100% found	100% found	100% found	>99% found	100% found	100% found	100% found	100% found	100% found	100% found	100% found	Negative	No
SRR10218723	14-073	S. equi	Morris et al.	Gluck Equine Research Centre, USA	SRR10218723	Short	2014	United States of America	Kentucky	Clinical	Unknown	5	N/A - not in paper	179	20	N/A - not used in lineage analysis	100% found	100% found	100% found	100% found	100% found	eqb1	100% found	100% found	100% found	100% found	100% found	100% found	>99% found	100% found	100% found	100% found	100% found	100% found	100% found	100% found	Negative	No
ERX4074646_ERR4076310	Jpn0017	S. equi	Mitchell et al.	Japan Racing Association, Japan	ERS4532772	Short	1996	Japan	Tokachi	No_data_given	Acute	5	1	179	20	N/A - not used in lineage analysis	100% found	100% found	100% found	100% found	100% found	eqb1	100% found	100% found	100% found	100% found	100% found	>99% found	100% found	100% found	100% found	100% found	100% found	100% found	100% found	100% found	Negative	No
ERX4074642_ERR4076306	Jpn0001	S. equi	Mitchell et al.	Japan Racing Association, Japan	ERS4532768	Short	1992	Japan	Makubetsu	No_data_given	Acute	5	1	179	20	N/A - not used in lineage analysis	100% found	100% found	100% found	100% found	100% found	eqb1	100% found	100% found	100% found	100% found	100% found	100% found	>99% found	100% found	100% found	>99% found	100% found	100% found	100% found	100% found	Negative	No
ERX4074647_ERR4076311	Jpn0076	S. equi	Mitchell et al.	Japan Racing Association, Japan	ERS4532773	Short	1998	Japan	Hidaka	No_data_given	Acute	5	1	179	20	N/A - not used in lineage analysis	100% found	100% found	100% found	100% found	100% found	eqb1	100% found	100% found	100% found	100% found	100% found	100% found	>99% found	100% found	100% found	100% found	100% found	>99% found	100% found	100% found	Negative	No
ERX4074643_ERR4076307	Jpn0002	S. equi	Mitchell et al.	Japan Racing Association, Japan	ERS4532769	Short	1993	Japan	Hidaka	No_data_given	Acute	5	1	179	20	N/A - not used in lineage analysis	100% found	100% found	100% found	100% found	100% found	eqb1	100% found	100% found	100% found	100% found	100% found	100% found	>99% found	100% found	100% found	100% found	100% found	100% found	100% found	100% found	Negative	No
ERX4074649_ERR4076313	Jpn0084	S. equi	Mitchell et al.	Japan Racing Association, Japan	ERS4532775	Short	1999	Japan	Hidaka	No_data_given	Acute	5	1	179	20	N/A - not used in lineage analysis	100% found	100% found	100% found	100% found	100% found	eqb1	100% found	100% found	100% found	100% found	100% found	100% found	>99% found	100% found	100% found	100% found	100% found	100% found	100% found	100% found	Negative	No
ERX4074651_ERR4076315	Jpn0087	S. equi	Mitchell et al.	Japan Racing Association, Japan	ERS4532777	Short	2000	Japan	Hidaka	No_data_given	Acute	5	1	179	20	N/A - not used in lineage analysis	100% found	100% found	100% found	100% found	100% found	eqb1	100% found	100% found	100% found	100% found	100% found	100% found	>99% found	100% found	100% found	100% found	100% found	100% found	100% found	100% found	Negative	No
ERX4074650_ERR4076314	Jpn0084b	S. equi	Mitchell et al.	Japan Racing Association, Japan	ERS4532776	Short	2007	Japan	Aizu	No_data_given	Acute	5	1	179	20	N/A - not used in lineage analysis	100% found	100% found	100% found	100% found	100% found	eqb1	100% found	100% found	100% found	100% found	100% found	>99% found	>99% found	100% found	100% found	100% found	100% found	100% found	100% found	100% found	Negative	No
ERX4074644_ERR4076308	Jpn0004	S. equi	Mitchell et al.	Japan Racing Association, Japan	ERS4532770	Short	1994	Japan	Ritto	No_data_given	Acute	5	1	179	19	N/A - not used in lineage analysis	100% found	100% found	100% found	100% found	100% found	eqb1	100% found	100% found	100% found	100% found	100% found	100% found	>99% found	100% found	100% found	100% found	100% found	100% found	100% found	100% found	Negative	No
ERX4074648_ERR4076312	Jpn0080	S. equi	Mitchell et al.	Japan Racing Association, Japan	ERS4532774	Short	1999	Japan	Hidaka	No_data_given	Acute	5	1	179	18	N/A - not used in lineage analysis	100% found	100% found	100% found	100% found	100% found	eqb1	100% found	100% found	100% found	100% found	100% found	100% found	>99% found	100% found	100% found	100% found	100% found	100% found	100% found	100% found	Negative	No
31741_2_381	31741_2#381	S. equi	SES	Animal Health Trust	ERS20597624	Short	2016	United Kingdom	Buckinghamshire	Guttural pouch wash	Unknown	4	5	179	17	3	100% found	100% found	100% found	100% found	100% found	eqb1	100% found	100% found	>99% found	100% found	100% found	100% found	100% found	100% found	100% found	100% found	100% found	100% found	100% found	100% found	Negative	No
6903_2_22	6903_2#22	S. equi	Harris et al.	Animal Health Trust	ERS044283	Short	2008	United Kingdom	Lincolnshire	Guttural pouch wash	Carrier	9	4	179	16	N/A - not used in lineage analysis	100% found	100% found	100% found	100% found	100% found	eqb1	100% found	100% found	100% found	100% found	>99% found	100% found	100% found	100% found	100% found	100% found	100% found	100% found	100% found	100% found	Negative	No
6903_2_24	6903_2#24	S. equi	Harris et al.	Animal Health Trust	ERS044285	Short	2006	United Kingdom	Lincolnshire	Nasopharyngeal swab	Acute	9	4	179	16	N/A - not used in lineage analysis	100% found	100% found	100% found	100% found	100% found	eqb1	100% found	100% found	100% found	100% found	>99% found	100% found	100% found	100% found	100% found	100% found	100% found	100% found	100% found	100% found	Negative	No
6903_3_26	6903_3#26	S. equi	Harris et al.	Animal Health Trust	ERS044287	Short	2007	United Kingdom	Lincolnshire	Guttural pouch wash	Carrier	9	4	179	16	9	100% found	100% found	100% found	100% found	100% found	eqb1	100% found	100% found	100% found	100% found	>99% found	100% found	100% found	100% found	100% found	100% found	100% found	100% found	100% found	100% found	Negative	No
6903_3_27	6903_3#27	S. equi	Harris et al.	Animal Health Trust	ERS044288	Short	2007	United Kingdom	Lincolnshire	Guttural pouch wash	Carrier	9	4	179	16	9	100% found	100% found	100% found	100% found	100% found	eqb1	100% found	100% found	100% found	100% found	>99% found	100% found	100% found	100% found	100% found	100% found	100% found	100% found	100% found	100% found	Negative	No
6903_2_20	6903_2#20	S. equi	Harris et al.	Animal Health Trust	ERS044281	Short	2006	United Kingdom	Lincolnshire	Nasopharyngeal swab	Acute	9	4	179	16	N/A - not used in lineage analysis	100% found	100% found	100% found	100% found	100% found	eqb1	100% found	100% found	100% found	100% found	>99% found	100% found	100% found	100% found	100% found	100% found	100% found	100% found	100% found	100% found	Negative	No
6817_1_63	6817_1#63	S. equi	Harris et al.	Animal Health Trust	ERS044228	Short	2006	United Kingdom	Lincolnshire	Nasopharyngeal swab	Acute	9	4	179	16	N/A - not used in lineage analysis	100% found	100% found	100% found	100% found	100% found	eqb1	100% found	100% found	100% found	100% found	>99% found	100% found	100% found	100% found	100% found	100% found	100% found	100% found	100% found	100% found	Negative	No
6817_1_61	6817_1#61	S. equi	Harris et al.	Animal Health Trust	ERS044226	Short	2008	United Kingdom	Lincolnshire	Guttural pouch wash	Carrier	9	4	179	16	9	100% found	100% found	100% found	100% found	100% found	eqb1	100% found	100% found	100% found	100% found	>99% found	100% found	100% found	100% found	100% found	100% found	100% found	100% found	100% found	100% found	Negative	No
6903_2_21	6903_2#21	S. equi	Harris et al.	Animal Health Trust	ERS044282	Short	2008	United Kingdom	Lincolnshire	Guttural pouch wash	Carrier	9	4	179	16	N/A - not used in lineage analysis	100% found	100% found	100% found	100% found	100% found	eqb1	100% found	100% found	100% found	100% found	>99% found	100% found	100% found	100% found	100% found	100% found	100% found	100% found	100% found	100% found	Negative	No
6903_3_35	6903_3#35	S. equi	Harris et al.	Animal Health Trust	ERS044296	Short	2007	United Kingdom	Lincolnshire	Nasopharyngeal swab	Acute	9	4	179	16	9	100% found	100% found	100% found	100% found	100% found	eqb1	100% found	100% found	100% found	100% found	>99% found	100% found	100% found	100% found	100% found	100% found	100% found	100% found	100% found	100% found	Negative	No
6903_3_36	6903_3#36	S. equi	Harris et al.	Animal Health Trust	ERS044297	Short	2008	United Kingdom	Lincolnshire	Guttural pouch wash	Carrier	9	4	179	16	N/A - not used in lineage analysis	100% found	100% found	100% found	100% found	100% found	eqb1	100% found	100% found	100% found	100% found	>99% found	100% found	100% found	100% found	100% found	100% found	100% found	100% found	100% found	100% found	Negative	No
6817_1_55	6817_1#55	S. equi	Harris et al.	The University of Melbourne, Australia	ERS044220	Short	1999	Australia	Alice Springs	No_data_given	Unknown	9	4	179	15	N/A - not used in lineage analysis	100% found	100% found	100% found	100% found	100% found	eqb1	100% found	100% found	100% found	100% found	100% found	100% found	100% found	100% found	100% found	100% found	100% found	100% found	100% found	100% found	Negative	No
6817_2_89	6817_2#89	S. equi	Harris et al.	Animal Health Trust	ERS044254	Short	2004	United Kingdom	Suffolk	Nasal swab	Acute	4	5	179	12	N/A - not used in lineage analysis	100% found	100% found	100% found	100% found	100% found	eqb1	100% found	100% found	100% found	100% found	100% found	100% found	100% found	100% found	100% found	100% found	100% found	100% found	100% found	100% found	Negative	No
ERX4074965_ERR4076629	USA06_60	S. equi	Mitchell et al.	Gluck Equine Research Centre, USA	ERS4533091	Short	1999	United States of America	Virginia	No_data_given	Unknown	5	1	179	11	N/A - not used in lineage analysis	>90% found	>90% found	100% found	>99% found	100% found	eqb1	100% found	100% found	100% found	100% found	100% found	>99% found	>99% found	100% found	100% found	100% found	100% found	100% found	100% found	100% found	Negative	No
6817_1_51	6817_1#51	S. equi	Harris et al.	Animal Health Trust	ERS044216	Short	2003	United Kingdom	Suffolk	Guttural pouch wash	Carrier	5	1	179	11	N/A - not used in lineage analysis	100% found	100% found	100% found	100% found	100% found	eqb1	100% found	100% found	100% found	100% found	>99% found	100% found	100% found	100% found	100% found	100% found	100% found	100% found	100% found	100% found	Negative	No
ERX4074878_ERR4076542	UK404643	S. equi	Mitchell et al.	Animal Health Trust	ERS4533004	Short	2014	United Kingdom	Hampshire	Nasal discharge swab	Acute	10	2	151	9	1	100% found	100% found	100% found	>99% found	100% found	eqb1	100% found	100% found	100% found	100% found	100% found	100% found	100% found	100% found	100% found	100% found	100% found	100% found	>99% found	100% found	Negative	No
ERX4074863_ERR4076527	UK403319	S. equi	Mitchell et al.	Animal Health Trust	ERS4532989	Short	2014	United Kingdom	Hampshire	Nasopharyngeal swab	Acute	10	2	151	9	1	100% found	100% found	100% found	100% found	100% found	eqb1	100% found	100% found	100% found	100% found	100% found	100% found	100% found	100% found	100% found	100% found	100% found	100% found	100% found	100% found	Positive	No
ERX4074905_ERR4076569	UK502030	S. equi	Mitchell et al.	Animal Health Trust	ERS4533031	Short	2015	United Kingdom	Hampshire	Nasopharyngeal swab	Acute	10	2	151	9	1	100% found	100% found	100% found	100% found	>99% found	eqb1	100% found	100% found	>90% found	100% found	100% found	100% found	100% found	100% found	100% found	100% found	100% found	100% found	>99% found	100% found	Negative	No
ERX4074987_ERR4076651	USA08_77	S. equi	Mitchell et al.	Gluck Equine Research Centre, USA	ERS4533113	Short	1997	United States of America	New Jersey	No_data_given	Unknown	10	2	179	9	N/A - not used in lineage analysis	100% found	100% found	100% found	100% found	100% found	eqb1	100% found	100% found	100% found	100% found	100% found	100% found	100% found	100% found	100% found	100% found	100% found	100% found	100% found	100% found	Negative	No
ERX4074885_ERR4076549	UK405405	S. equi	Mitchell et al.	Animal Health Trust	ERS4533011	Short	2014	United Kingdom	Norfolk	Nasopharyngeal swab	Acute	4	2	179	9	2	100% found	100% found	100% found	100% found	100% found	eqb1	100% found	100% found	100% found	100% found	100% found	100% found	100% found	100% found	100% found	100% found	100% found	>99% found	100% found	>99% found	Negative	No
ERX4074840_ERR4076504	UK401225	S. equi	Mitchell et al.	Animal Health Trust	ERS4532966	Short	2014	United Kingdom	Nottinghamshire	Nasopharyngeal swab	Unknown	4	2	179	9	2	100% found	100% found	100% found	100% found	100% found	eqb1	100% found	100% found	100% found	100% found	100% found	100% found	100% found	100% found	100% found	>99% found	>99% found	>99% found	100% found	100% found	Negative	No
ERX4074872_ERR4076536	UK403739	S. equi	Mitchell et al.	Animal Health Trust	ERS4532998	Short	2014	United Kingdom	Berwickshire	Resp check swab	Acute	4	2	151	9	2	100% found	100% found	100% found	100% found	100% found	eqb1	100% found	100% found	100% found	100% found	100% found	100% found	>99% found	100% found	100% found	100% found	100% found	100% found	100% found	100% found	Negative	No
ERX4074654_ERR4076318	Kwt10799	S. equi	Mitchell et al.		ERS4532780	Short	2009	Kuwait	Kuwait	No_data_given	Unknown	4	2	179	9	N/A - not used in lineage analysis	100% found	100% found	100% found	100% found	100% found	eqb1	100% found	100% found	100% found	100% found	100% found	>99% found	100% found	100% found	100% found	100% found	100% found	100% found	100% found	100% found	Negative	No
ERX4074933_ERR4076597	UK608306	S. equi	Mitchell et al.	Animal Health Trust	ERS4533059	Short	2016	United Kingdom	Derbyshire	Abscess	Acute	4	2	151	9	3	100% found	100% found	100% found	100% found	100% found	eqb1	100% found	100% found	100% found	100% found	100% found	100% found	100% found	100% found	100% found	100% found	100% found	100% found	100% found	100% found	Positive	No
ERX4074881_ERR4076545	UK404956	S. equi	Mitchell et al.	Animal Health Trust	ERS4533007	Short	2014	United Kingdom	Dumfries and Galloway	Nasopharyngeal swab	Acute	4	2	151	9	3	100% found	100% found	100% found	100% found	100% found	eqb1	100% found	100% found	100% found	100% found	100% found	100% found	>99% found	100% found	100% found	100% found	100% found	100% found	100% found	100% found	Negative	No
ERX4074920_ERR4076584	UK604116	S. equi	Mitchell et al.	Animal Health Trust	ERS4533046	Short	2016	United Kingdom	Cambridgeshire	Guttural pouch wash	Carrier	4	2	151	9	3	100% found	100% found	100% found	100% found	100% found	eqb1	100% found	100% found	100% found	100% found	>99% found	100% found	>99% found	100% found	100% found	100% found	100% found	100% found	100% found	100% found	Positive	No
ERX4074912_ERR4076576	UK600935	S. equi	Mitchell et al.	Animal Health Trust	ERS4533038	Short	2016	United Kingdom	Pembrokeshire	Guttural pouch wash	Carrier	4	2	179	9	3	100% found	100% found	100% found	>99% found	100% found	eqb2	100% found	100% found	100% found	100% found	100% found	100% found	>99% found	100% found	100% found	>99% found	100% found	100% found	100% found	Absent	Negative	No
ERX4074789_ERR4076453	UAE3125	S. equi	Mitchell et al.	Central Veterinary Research Laboratory, United Arab Emirates	ERS4532915	Short	2014	United Arab Emirates	Dubai	Guttural pouch wash	Unknown	5	2	179	9	N/A - not used in lineage analysis	100% found	100% found	100% found	100% found	100% found	eqb1	100% found	100% found	100% found	100% found	100% found	100% found	100% found	100% found	100% found	100% found	100% found	100% found	100% found	100% found	Negative	No
ERX4074695_ERR4076359	UAE0015_5	S. equi	Mitchell et al.	Central Veterinary Research Laboratory, United Arab Emirates	ERS4532821	Short	2014	United Arab Emirates	Dubai	Guttural pouch wash	Unknown	5	2	179	9	N/A - not used in lineage analysis	100% found	100% found	100% found	100% found	100% found	eqb1	100% found	100% found	100% found	100% found	100% found	>99% found	100% found	100% found	100% found	100% found	100% found	100% found	100% found	100% found	Negative	No
ERX4074808_ERR4076472	UAE12421a	S. equi	Mitchell et al.	Central Veterinary Research Laboratory, United Arab Emirates	ERS4532934	Short	2007	United Arab Emirates	Dubai	Nasopharyngeal swab	Acute	5	2	179	9	N/A - not used in lineage analysis	100% found	100% found	100% found	100% found	100% found	eqb1	100% found	100% found	100% found	100% found	100% found	100% found	>99% found	100% found	100% found	100% found	100% found	100% found	100% found	100% found	Negative	No
ERX4074747_ERR4076411	UAE0462_03	S. equi	Mitchell et al.	Central Veterinary Research Laboratory, United Arab Emirates	ERS4532873	Short	2014	United Arab Emirates	Dubai	Guttural pouch wash	Unknown	5	2	151	9	N/A - not used in lineage analysis	100% found	100% found	100% found	100% found	100% found	eqb1	100% found	100% found	100% found	100% found	100% found	100% found	>99% found	>99% found	100% found	100% found	>99% found	100% found	100% found	100% found	Negative	No
ERX4074754_ERR4076418	UAE0498_04	S. equi	Mitchell et al.	Central Veterinary Research Laboratory, United Arab Emirates	ERS4532880	Short	2014	United Arab Emirates	Dubai	Guttural pouch wash	Unknown	5	2	179	9	N/A - not used in lineage analysis	100% found	100% found	100% found	100% found	100% found	eqb6	100% found	100% found	100% found	100% found	100% found	100% found	100% found	100% found	100% found	100% found	100% found	100% found	100% found	100% found	Negative	No
ERX4074731_ERR4076395	UAE0359_08	S. equi	Mitchell et al.	Central Veterinary Research Laboratory, United Arab Emirates	ERS4532857	Short	2014	United Arab Emirates	Dubai	Guttural pouch wash	Unknown	5	2	151	9	N/A - not used in lineage analysis	100% found	100% found	100% found	100% found	100% found	eqb1	100% found	100% found	100% found	100% found	100% found	100% found	100% found	100% found	100% found	100% found	100% found	100% found	100% found	100% found	Negative	No
ERX4074743_ERR4076407	UAE0428_10	S. equi	Mitchell et al.	Central Veterinary Research Laboratory, United Arab Emirates	ERS4532869	Short	2014	United Arab Emirates	Dubai	Guttural pouch wash	Unknown	5	2	151	9	N/A - not used in lineage analysis	100% found	100% found	100% found	100% found	100% found	eqb1	100% found	100% found	100% found	>99% found	100% found	>99% found	100% found	100% found	100% found	>99% found	100% found	100% found	100% found	100% found	Negative	No
ERX4074711_ERR4076375	UAE0183_02	S. equi	Mitchell et al.	Central Veterinary Research Laboratory, United Arab Emirates	ERS4532837	Short	2014	United Arab Emirates	Dubai	Guttural pouch wash	Unknown	5	2	151	9	N/A - not used in lineage analysis	100% found	100% found	100% found	100% found	100% found	eqb1	100% found	100% found	100% found	100% found	100% found	100% found	100% found	100% found	100% found	100% found	100% found	100% found	100% found	100% found	Negative	No
ERX4074985_ERR4076649	USA08_74	S. equi	Mitchell et al.	Gluck Equine Research Centre, USA	ERS4533111	Short	1998	United States of America	New Jersey	No_data_given	Unknown	5	2	179	9	N/A - not used in lineage analysis	100% found	100% found	100% found	100% found	100% found	eqb1	100% found	100% found	100% found	100% found	>99% found	100% found	100% found	100% found	>99% found	100% found	100% found	100% found	100% found	100% found	Negative	No
ERX4074765_ERR4076429	UAE0915_17	S. equi	Mitchell et al.	Central Veterinary Research Laboratory, United Arab Emirates	ERS4532891	Short	2014	United Arab Emirates	Dubai	Guttural pouch wash	Unknown	8	2	179	9	N/A - not used in lineage analysis	100% found	100% found	100% found	100% found	100% found	eqb1	100% found	100% found	100% found	100% found	100% found	100% found	100% found	100% found	100% found	100% found	100% found	>99% found	100% found	100% found	Negative	No
31741_2_315	31741_2#315	S. equi	SES	Animal Health Trust	ERS20597554	Short	2018	United Kingdom	Cambridgeshire	Guttural pouch wash	Carrier	7	2	179	9	8	100% found	100% found	100% found	100% found	100% found	eqb1	100% found	100% found	100% found	100% found	100% found	100% found	100% found	100% found	100% found	100% found	100% found	100% found	100% found	100% found	Negative	No
6903_8_72	6903_8#72	S. equi	Harris et al.	The Irish Equine Centre, Ireland	ERS044429	Short	Unknown	Ireland	Kilcormac	No_data_given	Unknown	7	2	179	9	N/A - not used in lineage analysis	100% found	100% found	100% found	100% found	100% found	eqb1	100% found	100% found	100% found	100% found	100% found	100% found	100% found	100% found	100% found	100% found	100% found	100% found	100% found	100% found	Negative	No
ERX4074777_ERR4076441	UAE1150_16	S. equi	Mitchell et al.	Central Veterinary Research Laboratory, United Arab Emirates	ERS4532903	Short	2014	United Arab Emirates	Dubai	Guttural pouch wash	Unknown	7	2	179	9	N/A - not used in lineage analysis	100% found	100% found	100% found	100% found	100% found	eqb2	100% found	100% found	>99% found	100% found	100% found	100% found	100% found	100% found	>99% found	>99% found	100% found	100% found	100% found	Absent	Negative	No
ERX4074831_ERR4076495	UK400124	S. equi	Mitchell et al.	Animal Health Trust	ERS4532957	Short	2014	United Kingdom	Essex	Nasopharyngeal swab	Acute	7	2	179	9	N/A - not used in lineage analysis	100% found	100% found	100% found	100% found	100% found	eqb1	100% found	100% found	100% found	100% found	100% found	100% found	100% found	100% found	100% found	100% found	100% found	100% found	>90% found	100% found	Negative	No
6903_8_52	6903_8#52	S. equi	Harris et al.	Animal Health Trust	ERS044409	Short	2005	United Kingdom	Dorset	Swab	Carrier	7	2	179	9	N/A - not used in lineage analysis	100% found	100% found	100% found	100% found	100% found	eqb22	Absent	100% found	Absent	Absent	Absent	Absent	Absent	Absent	Absent	Absent	Absent	Absent	Absent	Absent	Negative	No
6903_8_50	6903_8#50	S. equi	Harris et al.	Animal Health Trust	ERS044407	Short	2003	United Kingdom	Hampshire	Guttural pouch wash	Carrier	7	2	179	9	10	100% found	100% found	100% found	100% found	100% found	eqb1	100% found	100% found	100% found	100% found	100% found	100% found	100% found	100% found	100% found	100% found	100% found	100% found	100% found	100% found	Negative	No
31741_2_98	31741_2#98	S. equi	SES	Animal Health Trust	ERS20597691	Short	2019	United Kingdom	Northumberland	Guttural pouch wash	Unknown	7	2	179	9	N/A - not used in lineage analysis	100% found	100% found	100% found	100% found	100% found	eqb1	100% found	100% found	100% found	100% found	100% found	100% found	100% found	100% found	100% found	100% found	100% found	100% found	100% found	100% found	Negative	No
31741_2_93	31741_2#93	S. equi	SES	Animal Health Trust	ERS20597686	Short	2019	United Kingdom	North Yorkshire	Guttural pouch wash	Acute	7	2	179	9	N/A - not used in lineage analysis	100% found	100% found	100% found	100% found	100% found	eqb1	100% found	100% found	100% found	100% found	100% found	100% found	100% found	100% found	100% found	100% found	100% found	100% found	100% found	100% found	Negative	No
31741_2_328	31741_2#328	S. equi	SES	Animal Health Trust	ERS20597567	Short	2018	United Kingdom	Northumberland	Nasopharyngeal swab	Unknown	7	2	179	9	N/A - not used in lineage analysis	100% found	100% found	100% found	100% found	100% found	eqb1	100% found	100% found	100% found	100% found	100% found	100% found	100% found	100% found	100% found	100% found	100% found	100% found	100% found	100% found	Negative	No
6830_4_79	6830_4#79	S. equi	Harris et al.	The Irish Equine Centre, Ireland	ERS044436	Short	Unknown	Ireland	Kilcormac	No_data_given	Unknown	7	2	179	9	N/A - not used in lineage analysis	100% found	100% found	100% found	100% found	100% found	eqb1	100% found	100% found	100% found	100% found	100% found	100% found	100% found	100% found	100% found	100% found	100% found	100% found	100% found	100% found	Negative	No
6903_4_70	6903_4#70	S. equi	Harris et al.	Animal Health Trust	ERS044331	Short	2008	United Kingdom	Gloucestershire	Abscess	Acute	7	2	179	9	N/A - not used in lineage analysis	100% found	100% found	100% found	100% found	100% found	eqb1	100% found	100% found	100% found	100% found	100% found	100% found	100% found	100% found	100% found	100% found	100% found	100% found	100% found	100% found	Negative	No
ERX4074740_ERR4076404	UAE0409_02	S. equi	Mitchell et al.	Central Veterinary Research Laboratory, United Arab Emirates	ERS4532866	Short	2014	United Arab Emirates	Dubai	Guttural pouch wash	Unknown	7	2	151	9	N/A - not used in lineage analysis	100% found	100% found	100% found	100% found	100% found	eqb13	Absent	100% found	100% found	100% found	100% found	>99% found	100% found	>99% found	100% found	100% found	100% found	100% found	>99% found	100% found	Negative	No
ERX4074737_ERR4076401	UAE0396_05	S. equi	Mitchell et al.	Central Veterinary Research Laboratory, United Arab Emirates	ERS4532863	Short	2014	United Arab Emirates	Dubai	Guttural pouch wash	Unknown	7	2	179	9	N/A - not used in lineage analysis	100% found	100% found	100% found	100% found	100% found	eqb3	100% found	100% found	100% found	>99% found	100% found	100% found	>99% found	100% found	100% found	100% found	100% found	>99% found	100% found	100% found	Negative	No
6830_4_81	6830_4#81	S. equi	Harris et al.	The Irish Equine Centre, Ireland	ERS044438	Short	Unknown	Ireland	Kilcormac	No_data_given	Unknown	7	2	179	9	N/A - not used in lineage analysis	100% found	100% found	100% found	100% found	100% found	eqb1	100% found	100% found	100% found	100% found	100% found	100% found	100% found	100% found	100% found	100% found	100% found	100% found	100% found	100% found	Negative	No
6830_4_75	6830_4#75	S. equi	Harris et al.	The Irish Equine Centre, Ireland	ERS044432	Short	Unknown	Ireland	Kilcormac	No_data_given	Unknown	7	2	179	9	N/A - not used in lineage analysis	100% found	100% found	100% found	100% found	100% found	eqb1	100% found	100% found	100% found	100% found	100% found	100% found	100% found	100% found	100% found	100% found	100% found	100% found	100% found	100% found	Negative	No
31741_2_277	31741_2#277	S. equi	SES	Animal Health Trust	ERS20597514	Short	2017	United Kingdom	Cheshire	Guttural pouch wash	Unknown	7	2	179	9	N/A - not used in lineage analysis	100% found	100% found	100% found	100% found	100% found	eqb12	100% found	100% found	100% found	Absent	Absent	Absent	Absent	Absent	Absent	Absent	Absent	Absent	Absent	Absent	Negative	No
6903_8_51	6903_8#51	S. equi	Harris et al.	Animal Health Trust	ERS044408	Short	2005	United Kingdom	Greater Manchester	Nasal swab	Acute	7	2	179	9	N/A - not used in lineage analysis	100% found	100% found	100% found	100% found	100% found	eqb1	100% found	100% found	100% found	100% found	100% found	100% found	100% found	100% found	100% found	100% found	100% found	100% found	100% found	100% found	Negative	No
6830_4_77	6830_4#77	S. equi	Harris et al.	The Irish Equine Centre, Ireland	ERS044434	Short	Unknown	Ireland	Kilcormac	No_data_given	Unknown	7	2	179	9	N/A - not used in lineage analysis	100% found	100% found	100% found	100% found	100% found	eqb1	100% found	100% found	100% found	100% found	100% found	100% found	100% found	100% found	100% found	100% found	100% found	100% found	100% found	100% found	Negative	No
6903_3_40	6903_3#40	S. equi	Harris et al.	Animal Health Trust	ERS044301	Short	2007	United Kingdom	Lincolnshire	Guttural pouch wash	Carrier	7	2	179	9	10	100% found	100% found	100% found	100% found	100% found	eqb1	100% found	100% found	100% found	100% found	100% found	100% found	100% found	100% found	100% found	100% found	100% found	100% found	100% found	100% found	Negative	No
6830_4_76	6830_4#76	S. equi	Harris et al.	The Irish Equine Centre, Ireland	ERS044433	Short	Unknown	Ireland	Kilcormac	No_data_given	Unknown	7	2	179	9	N/A - not used in lineage analysis	100% found	100% found	100% found	100% found	100% found	eqb1	100% found	100% found	100% found	100% found	100% found	100% found	100% found	100% found	100% found	100% found	100% found	100% found	100% found	100% found	Negative	No
6830_4_83	6830_4#83	S. equi	Harris et al.	The Irish Equine Centre, Ireland	ERS044440	Short	Unknown	Ireland	Kilcormac	No_data_given	Unknown	7	2	179	9	N/A - not used in lineage analysis	100% found	100% found	100% found	100% found	100% found	eqb1	100% found	100% found	100% found	100% found	100% found	100% found	100% found	100% found	100% found	100% found	100% found	100% found	100% found	100% found	Negative	No
6830_4_78	6830_4#78	S. equi	Harris et al.	The Irish Equine Centre, Ireland	ERS044435	Short	Unknown	Ireland	Kilcormac	No_data_given	Unknown	7	2	179	9	N/A - not used in lineage analysis	100% found	100% found	100% found	100% found	100% found	eqb1	100% found	100% found	100% found	100% found	100% found	100% found	100% found	100% found	100% found	100% found	100% found	100% found	100% found	100% found	Negative	No
6830_4_82	6830_4#82	S. equi	Harris et al.	The Irish Equine Centre, Ireland	ERS044439	Short	Unknown	Ireland	Kilcormac	No_data_given	Unknown	7	2	179	9	N/A - not used in lineage analysis	100% found	100% found	100% found	100% found	100% found	eqb1	100% found	100% found	100% found	100% found	100% found	100% found	100% found	100% found	100% found	100% found	100% found	100% found	100% found	100% found	Negative	No
6830_4_80	6830_4#80	S. equi	Harris et al.	The Irish Equine Centre, Ireland	ERS044437	Short	Unknown	Ireland	Kilcormac	No_data_given	Unknown	7	2	179	9	N/A - not used in lineage analysis	100% found	100% found	100% found	100% found	100% found	eqb1	100% found	100% found	100% found	100% found	100% found	100% found	100% found	100% found	100% found	100% found	100% found	100% found	100% found	100% found	Negative	No
6830_4_74	6830_4#74	S. equi	Harris et al.	The Irish Equine Centre, Ireland	ERS044431	Short	Unknown	Ireland	Kilcormac	No_data_given	Unknown	7	2	179	9	N/A - not used in lineage analysis	100% found	100% found	100% found	100% found	100% found	eqb1	100% found	100% found	100% found	100% found	100% found	100% found	100% found	100% found	100% found	100% found	100% found	100% found	100% found	100% found	Negative	No
6830_4_84	6830_4#84	S. equi	Harris et al.	The Irish Equine Centre, Ireland	ERS044441	Short	Unknown	Ireland	Kilcormac	No_data_given	Unknown	7	2	179	9	N/A - not used in lineage analysis	100% found	100% found	100% found	100% found	100% found	eqb1	100% found	100% found	100% found	100% found	100% found	100% found	100% found	100% found	100% found	100% found	100% found	100% found	100% found	100% found	Negative	No
6817_1_67	6817_1#67	S. equi	Harris et al.	Swedish University of Agricultural Sciences, Sweden	ERS044232	Short	2000	Sweden	Halsingland	Nasal swab	Unknown	7	2	179	9	N/A - not used in lineage analysis	100% found	100% found	100% found	100% found	100% found	eqb1	100% found	100% found	100% found	100% found	100% found	100% found	100% found	100% found	100% found	100% found	100% found	100% found	100% found	100% found	Negative	No
6903_2_5	6903_2#5	S. equi	Harris et al.	Animal Health Trust	ERS044266	Short	2007	United Kingdom	Leicestershire	Guttural pouch wash	Carrier	7	2	402	9	N/A - not used in lineage analysis	100% found	100% found	100% found	100% found	100% found	eqb1	100% found	100% found	100% found	100% found	>99% found	100% found	100% found	100% found	100% found	100% found	100% found	100% found	100% found	100% found	Negative	No
6903_2_6	6903_2#6	S. equi	Harris et al.	Animal Health Trust	ERS044267	Short	2007	United Kingdom	Leicestershire	Guttural pouch wash	Carrier	7	2	402	9	N/A - not used in lineage analysis	100% found	100% found	100% found	100% found	100% found	eqb1	100% found	100% found	100% found	100% found	>99% found	100% found	100% found	100% found	100% found	100% found	100% found	100% found	100% found	100% found	Negative	No
6817_1_69	6817_1#69	S. equi	Harris et al.	Animal Health Trust	ERS044234	Short	2003	United Kingdom	Shetland	Nasal swab	Acute	7	2	179	9	N/A - not used in lineage analysis	100% found	100% found	100% found	100% found	100% found	eqb1	100% found	100% found	100% found	100% found	100% found	100% found	100% found	100% found	100% found	100% found	100% found	100% found	100% found	100% found	Negative	No
6903_7_47	6903_7#47	S. equi	Harris et al.	Animal Health Trust	ERS044404	Short	2005	United Kingdom	Cambridgeshire	Abscess	Acute	7	2	179	9	N/A - not used in lineage analysis	100% found	100% found	100% found	100% found	100% found	eqb1	100% found	100% found	100% found	100% found	100% found	100% found	100% found	100% found	100% found	100% found	100% found	100% found	100% found	100% found	Negative	No
6903_7_48	6903_7#48	S. equi	Harris et al.	Animal Health Trust	ERS044405	Short	2005	United Kingdom	Cambridgeshire	Abscess	Acute	7	2	179	9	N/A - not used in lineage analysis	100% found	100% found	100% found	100% found	100% found	eqb1	100% found	100% found	100% found	100% found	100% found	100% found	100% found	100% found	100% found	100% found	100% found	100% found	100% found	100% found	Negative	No
ERX4074893_ERR4076557	UK408377	S. equi	Mitchell et al.	Animal Health Trust	ERS4533019	Short	2014	United Kingdom	Essex	Nasopharyngeal swab	Acute	7	2	151	9	N/A - not used in lineage analysis	100% found	100% found	100% found	100% found	100% found	eqb1	100% found	100% found	100% found	100% found	100% found	100% found	100% found	100% found	100% found	100% found	100% found	100% found	100% found	100% found	Negative	No
ERX4074853_ERR4076517	UK402167	S. equi	Mitchell et al.	Animal Health Trust	ERS4532979	Short	2014	United Kingdom	Staffordshire	Nasopharyngeal swab	Acute	7	2	151	9	N/A - not used in lineage analysis	100% found	100% found	100% found	100% found	100% found	eqb1	100% found	100% found	100% found	100% found	>99% found	100% found	100% found	100% found	>99% found	100% found	100% found	100% found	100% found	100% found	Positive	No
ERX4074837_ERR4076501	UK400947	S. equi	Mitchell et al.	Animal Health Trust	ERS4532963	Short	2014	United Kingdom	North Yorkshire	Nasopharyngeal swab	Acute	7	2	151	9	N/A - not used in lineage analysis	100% found	100% found	100% found	100% found	100% found	eqb1	100% found	100% found	100% found	100% found	>99% found	100% found	100% found	100% found	100% found	100% found	100% found	100% found	>99% found	100% found	Negative	No
6903_6_13	6903_6#13	S. equi	Harris et al.	Animal Health Trust	ERS044370	Short	2010	United Kingdom	Durham	Abscess	Acute	7	2	179	9	N/A - not used in lineage analysis	100% found	100% found	100% found	100% found	100% found	eqb1	100% found	100% found	100% found	100% found	100% found	100% found	100% found	100% found	100% found	100% found	100% found	100% found	100% found	100% found	Negative	No
6903_5_82	6903_5#82	S. equi	Harris et al.	Animal Health Trust	ERS044343	Short	2008	United Kingdom	Hertfordshire	Guttural pouch wash	Carrier	7	2	179	9	N/A - not used in lineage analysis	100% found	100% found	100% found	100% found	100% found	eqb1	100% found	100% found	100% found	100% found	100% found	100% found	100% found	100% found	100% found	100% found	100% found	100% found	100% found	100% found	Negative	No
6903_2_14	6903_2#14	S. equi	Harris et al.	Animal Health Trust	ERS044275	Short	2007	United Kingdom	Cambridgeshire	Guttural pouch wash	Carrier	7	2	179	9	N/A - not used in lineage analysis	100% found	100% found	100% found	100% found	100% found	eqb1	100% found	100% found	100% found	100% found	100% found	100% found	100% found	100% found	100% found	100% found	100% found	100% found	100% found	100% found	Negative	No
6903_4_71	6903_4#71	S. equi	Harris et al.	Animal Health Trust	ERS044332	Short	2008	United Kingdom	Kent	Guttural pouch wash	Carrier	7	2	179	9	N/A - not used in lineage analysis	100% found	100% found	100% found	100% found	100% found	eqb1	100% found	100% found	100% found	100% found	100% found	100% found	100% found	100% found	100% found	100% found	100% found	100% found	100% found	100% found	Negative	No
6903_2_15	6903_2#15	S. equi	Harris et al.	Animal Health Trust	ERS044276	Short	2007	United Kingdom	Cambridgeshire	Guttural pouch wash	Carrier	7	2	179	9	N/A - not used in lineage analysis	100% found	100% found	100% found	100% found	100% found	eqb1	100% found	100% found	100% found	100% found	100% found	100% found	100% found	100% found	100% found	100% found	100% found	100% found	100% found	100% found	Negative	No
6903_2_13	6903_2#13	S. equi	Harris et al.	Animal Health Trust	ERS044274	Short	2007	United Kingdom	Cambridgeshire	Nasopharyngeal swab	Acute	7	2	179	9	N/A - not used in lineage analysis	100% found	100% found	100% found	100% found	100% found	eqb1	100% found	100% found	100% found	100% found	100% found	>99% found	100% found	100% found	100% found	100% found	100% found	100% found	100% found	100% found	Negative	No
6903_6_7	6903_6#7	S. equi	Harris et al.	Animal Health Trust	ERS044364	Short	2010	United Kingdom	Herefordshire	Guttural pouch wash	Carrier	7	2	179	9	8	100% found	100% found	100% found	100% found	100% found	eqb1	100% found	100% found	100% found	100% found	100% found	100% found	100% found	100% found	100% found	100% found	100% found	100% found	100% found	100% found	Negative	No
6903_6_4	6903_6#4	S. equi	Harris et al.	Animal Health Trust	ERS044361	Short	2010	United Kingdom	Herefordshire	Guttural pouch wash	Carrier	7	2	179	9	8	100% found	100% found	100% found	100% found	100% found	eqb1	100% found	100% found	100% found	100% found	100% found	100% found	100% found	100% found	100% found	100% found	100% found	100% found	100% found	100% found	Negative	No
6903_4_61	6903_4#61	S. equi	Harris et al.	Animal Health Trust	ERS044322	Short	2008	United Kingdom	Wiltshire	Abscess	Acute	7	2	179	9	N/A - not used in lineage analysis	100% found	100% found	100% found	100% found	100% found	eqb1	100% found	100% found	100% found	100% found	100% found	100% found	100% found	100% found	100% found	100% found	100% found	100% found	100% found	100% found	Negative	No
6903_3_46	6903_3#46	S. equi	Harris et al.	Animal Health Trust	ERS044307	Short	2007	United Kingdom	Warwickshire	Guttural pouch wash	Carrier	7	2	179	9	8	100% found	100% found	100% found	100% found	100% found	eqb1	100% found	100% found	100% found	100% found	100% found	100% found	100% found	100% found	100% found	100% found	100% found	100% found	100% found	100% found	Negative	No
6903_3_47	6903_3#47	S. equi	Harris et al.	Animal Health Trust	ERS044308	Short	2007	United Kingdom	Warwickshire	Guttural pouch wash	Carrier	7	2	179	9	8	100% found	100% found	100% found	100% found	100% found	eqb1	100% found	100% found	100% found	100% found	100% found	100% found	100% found	100% found	100% found	100% found	100% found	100% found	100% found	100% found	Negative	No
6903_3_41	6903_3#41	S. equi	Harris et al.	Animal Health Trust	ERS044302	Short	2007	United Kingdom	Warwickshire	Nasopharyngeal swab	Acute	7	2	179	9	N/A - not used in lineage analysis	100% found	100% found	100% found	100% found	100% found	eqb1	100% found	100% found	100% found	100% found	100% found	100% found	100% found	100% found	100% found	100% found	100% found	100% found	100% found	100% found	Negative	No
6903_2_16	6903_2#16	S. equi	Harris et al.	Animal Health Trust	ERS044277	Short	2007	United Kingdom	Cambridgeshire	Nasopharyngeal swab	Acute	7	2	179	9	N/A - not used in lineage analysis	100% found	100% found	100% found	100% found	100% found	eqb1	100% found	100% found	100% found	100% found	100% found	100% found	100% found	100% found	100% found	100% found	100% found	100% found	100% found	100% found	Negative	No
6903_2_17	6903_2#17	S. equi	Harris et al.	Animal Health Trust	ERS044278	Short	2007	United Kingdom	Cambridgeshire	Guttural pouch wash	Carrier	7	2	179	9	N/A - not used in lineage analysis	100% found	100% found	100% found	100% found	100% found	eqb1	100% found	100% found	100% found	100% found	100% found	100% found	100% found	100% found	100% found	100% found	100% found	100% found	100% found	100% found	Negative	No
6903_8_70	6903_8#70	S. equi	Harris et al.	Ghent University	ERS044427	Short	2009	Belgium	Ghent	Abscess	Acute	7	2	179	9	N/A - not used in lineage analysis	100% found	100% found	100% found	100% found	100% found	eqb1	100% found	100% found	100% found	100% found	100% found	100% found	100% found	100% found	100% found	100% found	100% found	100% found	100% found	100% found	Positive	No
6903_4_66	6903_4#66	S. equi	Harris et al.	Animal Health Trust	ERS044327	Short	2008	United Kingdom	Cheshire	Abscess	Acute	7	2	179	9	N/A - not used in lineage analysis	100% found	100% found	100% found	100% found	100% found	eqb1	100% found	100% found	100% found	100% found	100% found	100% found	100% found	100% found	100% found	100% found	100% found	100% found	100% found	100% found	Negative	No
31741_2_125	31741_2#125	S. equi	SES	Animal Health Trust	ERS20597363	Short	2017	United Kingdom	Inverness	Guttural pouch wash	Carrier	7	2	179	9	N/A - not used in lineage analysis	100% found	100% found	100% found	100% found	100% found	eqb1	100% found	100% found	100% found	100% found	100% found	100% found	100% found	100% found	100% found	100% found	100% found	100% found	100% found	100% found	Negative	No
ERX4074908_ERR4076572	UK502892	S. equi	Mitchell et al.	Animal Health Trust	ERS4533034	Short	2015	United Kingdom	Suffolk	Abscess	Acute	7	2	151	73	6	100% found	100% found	100% found	100% found	100% found	eqb1	100% found	100% found	100% found	100% found	100% found	>99% found	100% found	100% found	100% found	100% found	100% found	100% found	100% found	100% found	Negative	No
ERX4074839_ERR4076503	UK401222	S. equi	Mitchell et al.	Animal Health Trust	ERS4532965	Short	2014	United Kingdom	Nottinghamshire	Abscess	Acute	7	2	151	9	N/A - not used in lineage analysis	100% found	100% found	100% found	100% found	>99% found	eqb1	100% found	100% found	100% found	100% found	100% found	100% found	100% found	100% found	>99% found	100% found	100% found	100% found	100% found	100% found	Negative	No
6817_2_75	6817_2#75	S. equi	Harris et al.	Animal Health Trust	ERS044240	Short	2007	United Kingdom	Essex	Nasopharyngeal swab	Acute	7	2	179	9	N/A - not used in lineage analysis	100% found	100% found	100% found	100% found	100% found	eqb1	100% found	100% found	100% found	100% found	100% found	100% found	100% found	100% found	100% found	100% found	100% found	100% found	100% found	100% found	Positive	No
6817_2_79	6817_2#79	S. equi	Harris et al.	Animal Health Trust	ERS044244	Short	2007	United Kingdom	Essex	Guttural pouch wash	Carrier	7	2	179	9	N/A - not used in lineage analysis	100% found	100% found	100% found	100% found	100% found	eqb1	100% found	100% found	100% found	100% found	100% found	100% found	100% found	100% found	100% found	100% found	100% found	100% found	100% found	100% found	Positive	No
6817_2_78	6817_2#78	S. equi	Harris et al.	Animal Health Trust	ERS044243	Short	2007	United Kingdom	Essex	Guttural pouch wash	Carrier	7	2	179	9	N/A - not used in lineage analysis	100% found	100% found	100% found	100% found	100% found	eqb1	100% found	100% found	100% found	100% found	100% found	100% found	100% found	100% found	100% found	100% found	100% found	100% found	100% found	100% found	Positive	No
6817_2_81	6817_2#81	S. equi	Harris et al.	Animal Health Trust	ERS044246	Short	2007	United Kingdom	Essex	Guttural pouch wash	Carrier	7	2	179	9	N/A - not used in lineage analysis	100% found	100% found	100% found	100% found	100% found	eqb1	100% found	100% found	100% found	100% found	100% found	100% found	100% found	100% found	100% found	100% found	100% found	100% found	100% found	100% found	Positive	No
6817_2_80	6817_2#80	S. equi	Harris et al.	Animal Health Trust	ERS044245	Short	2007	United Kingdom	Essex	Guttural pouch wash	Carrier	7	2	179	9	N/A - not used in lineage analysis	100% found	100% found	100% found	100% found	100% found	eqb1	100% found	100% found	100% found	100% found	100% found	100% found	100% found	100% found	100% found	100% found	100% found	100% found	100% found	100% found	Positive	No
6817_2_76	6817_2#76	S. equi	Harris et al.	Animal Health Trust	ERS044241	Short	2007	United Kingdom	Essex	Nasopharyngeal swab	Acute	7	2	179	9	N/A - not used in lineage analysis	100% found	100% found	100% found	100% found	100% found	eqb1	100% found	100% found	100% found	100% found	100% found	100% found	100% found	100% found	100% found	100% found	100% found	100% found	100% found	100% found	Positive	No
6903_6_24	6903_6#24	S. equi	Harris et al.	Animal Health Trust	ERS044381	Short	2011	United Kingdom	West Sussex	Swab	Carrier	7	2	179	9	N/A - not used in lineage analysis	100% found	100% found	100% found	100% found	100% found	eqb1	100% found	100% found	100% found	100% found	100% found	100% found	100% found	100% found	100% found	100% found	100% found	100% found	100% found	100% found	Negative	No
6903_6_18	6903_6#18	S. equi	Harris et al.	Animal Health Trust	ERS044375	Short	2010	United Kingdom	South Yorkshire	Abscess	Acute	7	2	179	9	N/A - not used in lineage analysis	100% found	100% found	100% found	100% found	100% found	eqb1	100% found	100% found	100% found	100% found	100% found	100% found	100% found	100% found	100% found	100% found	100% found	100% found	100% found	100% found	Negative	No
6903_4_67	6903_4#67	S. equi	Harris et al.	Animal Health Trust	ERS044328	Short	2008	United Kingdom	West Midlands	Abscess	Acute	7	2	179	9	N/A - not used in lineage analysis	100% found	100% found	100% found	100% found	100% found	eqb1	100% found	100% found	100% found	100% found	100% found	100% found	100% found	100% found	100% found	100% found	100% found	100% found	100% found	100% found	Negative	No
6903_8_62	6903_8#62	S. equi	Harris et al.	Ghent University	ERS044419	Short	2010	Belgium	Mellet	Abscess	Acute	7	2	179	9	N/A - not used in lineage analysis	100% found	100% found	100% found	100% found	100% found	eqb1	100% found	100% found	100% found	100% found	100% found	100% found	100% found	100% found	100% found	100% found	100% found	100% found	100% found	100% found	Negative	No
6903_8_65	6903_8#65	S. equi	Harris et al.	Ghent University	ERS044422	Short	2010	Belgium	Mellet	Nasal swab	Unknown	7	2	179	9	N/A - not used in lineage analysis	100% found	100% found	100% found	100% found	100% found	eqb1	100% found	100% found	100% found	100% found	100% found	100% found	100% found	100% found	100% found	100% found	100% found	100% found	100% found	100% found	Negative	No
31741_2_196	31741_2#196	S. equi	SES	Animal Health Trust	ERS20597434	Short	2016	United Kingdom	Cheshire	Guttural pouch wash	Carrier	7	2	179	9	8	100% found	100% found	100% found	100% found	100% found	eqb1	100% found	100% found	100% found	100% found	100% found	100% found	100% found	100% found	100% found	100% found	100% found	100% found	100% found	100% found	Negative	No
31741_2_87	31741_2#87	S. equi	SES	Animal Health Trust	ERS20597679	Short	2016	United Kingdom	Berkshire	Nasopharyngeal swab	Acute	7	2	179	9	8	100% found	100% found	100% found	100% found	100% found	eqb1	100% found	100% found	100% found	100% found	100% found	100% found	100% found	100% found	100% found	100% found	100% found	100% found	100% found	100% found	Negative	No
31741_2_56	31741_2#56	S. equi	SES	Animal Health Trust	ERS20597646	Short	2016	United Kingdom	Berkshire	Nasopharyngeal swab	Acute	7	2	179	9	8	100% found	100% found	100% found	100% found	100% found	eqb1	100% found	100% found	100% found	100% found	100% found	100% found	100% found	100% found	100% found	100% found	100% found	100% found	100% found	100% found	Negative	No
31741_2_69	31741_2#69	S. equi	SES	Animal Health Trust	ERS20597659	Short	2016	United Kingdom	Berkshire	Charcoal swab	Unknown	7	2	179	9	8	100% found	100% found	100% found	100% found	100% found	eqb1	100% found	100% found	100% found	100% found	100% found	100% found	100% found	100% found	100% found	100% found	100% found	100% found	100% found	100% found	Negative	No
31741_2_57	31741_2#57	S. equi	SES	Animal Health Trust	ERS20597647	Short	2016	United Kingdom	Berkshire	Nasopharyngeal swab	Acute	7	2	179	9	8	100% found	100% found	100% found	100% found	100% found	eqb1	100% found	100% found	100% found	100% found	100% found	100% found	100% found	100% found	100% found	100% found	100% found	100% found	100% found	100% found	Negative	No
ERX4074926_ERR4076590	UK607122	S. equi	Mitchell et al.	Animal Health Trust	ERS4533052	Short	2016	United Kingdom	Northamptonshire	Guttural pouch wash	Acute	7	2	151	9	8	100% found	100% found	100% found	100% found	100% found	eqb1	100% found	100% found	100% found	100% found	100% found	100% found	>99% found	100% found	100% found	100% found	100% found	100% found	100% found	100% found	Positive	No
ERX4074922_ERR4076586	UK604374	S. equi	Mitchell et al.	Animal Health Trust	ERS4533048	Short	2016	United Kingdom	Gloucestershire	Abscess	Acute	7	2	151	9	N/A - not used in lineage analysis	100% found	100% found	100% found	100% found	>99% found	eqb1	100% found	100% found	100% found	100% found	100% found	>99% found	100% found	100% found	100% found	100% found	100% found	100% found	100% found	100% found	Positive	No
31741_2_258	31741_2#258	S. equi	SES	Animal Health Trust	ERS20597498	Short	2016	United Kingdom	Derbyshire	Nasopharyngeal swab	Unknown	7	2	179	9	N/A - not used in lineage analysis	100% found	100% found	100% found	100% found	100% found	eqb1	100% found	100% found	100% found	100% found	100% found	100% found	100% found	100% found	100% found	100% found	100% found	100% found	100% found	100% found	Negative	No
31741_2_208	31741_2#208	S. equi	SES	Animal Health Trust	ERS20597448	Short	2016	United Kingdom	North Yorkshire	Guttural pouch wash	Carrier	7	2	179	9	N/A - not used in lineage analysis	100% found	100% found	100% found	100% found	100% found	eqb1	100% found	100% found	100% found	100% found	100% found	100% found	100% found	100% found	100% found	100% found	100% found	100% found	100% found	100% found	Negative	No
31741_2_267	31741_2#267	S. equi	SES	Animal Health Trust	ERS20597506	Short	2016	United Kingdom	South Yorkshire	Guttural pouch wash	Carrier	7	2	179	9	N/A - not used in lineage analysis	100% found	100% found	100% found	100% found	100% found	eqb1	100% found	100% found	100% found	100% found	100% found	100% found	100% found	100% found	100% found	100% found	100% found	100% found	100% found	100% found	Negative	No
31741_2_346	31741_2#346	S. equi	SES	Animal Health Trust	ERS20597586	Short	2016	United Kingdom	Worcestershire	Nasopharyngeal swab	Acute	7	2	179	9	N/A - not used in lineage analysis	100% found	100% found	100% found	100% found	100% found	eqb1	100% found	100% found	100% found	100% found	100% found	100% found	100% found	100% found	100% found	100% found	100% found	100% found	100% found	100% found	Negative	No
31741_2_383	31741_2#383	S. equi	SES	Animal Health Trust	ERS20597626	Short	2016	United Kingdom	West Yorkshire	Nasopharyngeal swab	Acute	7	2	179	9	8	100% found	100% found	100% found	100% found	100% found	eqb1	100% found	100% found	100% found	100% found	100% found	100% found	100% found	100% found	100% found	100% found	100% found	100% found	100% found	100% found	Negative	No
31741_2_379	31741_2#379	S. equi	SES	Animal Health Trust	ERS20597621	Short	2016	United Kingdom	Sussex	Guttural pouch wash	Carrier	7	2	179	9	8	100% found	100% found	100% found	100% found	100% found	eqb1	100% found	100% found	100% found	100% found	100% found	100% found	100% found	100% found	100% found	100% found	100% found	100% found	100% found	100% found	Negative	No
31741_2_238	31741_2#238	S. equi	SES	Animal Health Trust	ERS20597478	Short	2016	United Kingdom	Gloucestershire	Charcoal swab	Acute	7	2	151	173	6	100% found	100% found	100% found	100% found	100% found	eqb1	100% found	100% found	100% found	100% found	100% found	100% found	100% found	100% found	100% found	100% found	100% found	100% found	100% found	100% found	Negative	No
31741_2_229	31741_2#229	S. equi	SES	Animal Health Trust	ERS20597469	Short	2016	United Kingdom	West Yorkshire	Guttural pouch wash	Carrier	7	2	179	9	N/A - not used in lineage analysis	100% found	100% found	100% found	100% found	100% found	eqb1	100% found	100% found	100% found	100% found	100% found	100% found	100% found	100% found	100% found	100% found	100% found	100% found	100% found	100% found	Negative	No
31741_2_190	31741_2#190	S. equi	SES	Animal Health Trust	ERS20597428	Short	2016	United Kingdom	Staffordshire	Nasopharyngeal swab	Unknown	7	2	151	173	6	100% found	100% found	100% found	100% found	100% found	eqb1	100% found	100% found	100% found	100% found	100% found	100% found	100% found	100% found	100% found	100% found	100% found	100% found	100% found	100% found	Negative	No
31741_2_325	31741_2#325	S. equi	SES	Animal Health Trust	ERS20597564	Short	2016	United Kingdom	Somerset	Nasopharyngeal swab	Unknown	7	2	151	173	6	100% found	100% found	100% found	100% found	100% found	eqb1	100% found	100% found	100% found	100% found	100% found	100% found	100% found	100% found	100% found	100% found	100% found	100% found	100% found	100% found	Negative	No
31741_2_212	31741_2#212	S. equi	SES	Animal Health Trust	ERS20597452	Short	2016	United Kingdom	South Yorkshire	Guttural pouch wash	Carrier	7	2	179	9	N/A - not used in lineage analysis	100% found	100% found	100% found	100% found	100% found	eqb1	100% found	100% found	100% found	100% found	100% found	100% found	100% found	100% found	100% found	100% found	100% found	100% found	100% found	100% found	Negative	No
31741_2_330	31741_2#330	S. equi	SES	Animal Health Trust	ERS20597570	Short	2016	United Kingdom	West Yorkshire	Guttural pouch wash	Carrier	7	2	179	9	N/A - not used in lineage analysis	100% found	100% found	>99% found	100% found	100% found	eqb1	100% found	100% found	100% found	100% found	100% found	100% found	100% found	100% found	100% found	100% found	100% found	100% found	100% found	100% found	Negative	No
ERX4074857_ERR4076521	UK402969	S. equi	Mitchell et al.	Animal Health Trust	ERS4532983	Short	2014	United Kingdom	Hampshire	Abscess	Acute	7	2	151	9	8	100% found	100% found	100% found	100% found	>99% found	eqb1	100% found	100% found	100% found	100% found	100% found	100% found	100% found	100% found	100% found	100% found	100% found	100% found	100% found	100% found	Negative	No
ERX4074702_ERR4076366	UAE0120_08	S. equi	Mitchell et al.	Central Veterinary Research Laboratory, United Arab Emirates	ERS4532828	Short	2014	United Arab Emirates	Dubai	Guttural pouch wash	Unknown	7	2	179	9	N/A - not used in lineage analysis	100% found	100% found	Absent	100% found	100% found	eqb22	Absent	Absent	Absent	Absent	Absent	Absent	Absent	Absent	Absent	Absent	Absent	Absent	Absent	Absent	Negative	No
ERX4074693_ERR4076357	UAE0015_3	S. equi	Mitchell et al.	Central Veterinary Research Laboratory, United Arab Emirates	ERS4532819	Short	2014	United Arab Emirates	Dubai	Guttural pouch wash	Unknown	7	2	179	9	N/A - not used in lineage analysis	100% found	100% found	100% found	100% found	100% found	eqb1	100% found	100% found	100% found	100% found	100% found	100% found	100% found	>99% found	100% found	100% found	>99% found	100% found	100% found	100% found	Negative	No
ERX4074707_ERR4076371	UAE0120_17	S. equi	Mitchell et al.	Central Veterinary Research Laboratory, United Arab Emirates	ERS4532833	Short	2014	United Arab Emirates	Dubai	Guttural pouch wash	Unknown	7	2	179	9	N/A - not used in lineage analysis	100% found	100% found	100% found	100% found	100% found	eqb1	100% found	100% found	100% found	100% found	100% found	100% found	>99% found	100% found	100% found	100% found	100% found	100% found	100% found	100% found	Negative	No
ERX4074692_ERR4076356	UAE0015_1	S. equi	Mitchell et al.	Central Veterinary Research Laboratory, United Arab Emirates	ERS4532818	Short	2014	United Arab Emirates	Dubai	Guttural pouch wash	Unknown	7	2	179	9	N/A - not used in lineage analysis	100% found	100% found	100% found	>99% found	100% found	eqb1	100% found	100% found	100% found	100% found	100% found	>99% found	100% found	100% found	100% found	>99% found	100% found	100% found	>99% found	>99% found	Negative	No
ERX4074786_ERR4076450	UAE3122a	S. equi	Mitchell et al.	Central Veterinary Research Laboratory, United Arab Emirates	ERS4532912	Short	2014	United Arab Emirates	Dubai	Guttural pouch wash	Unknown	7	2	179	9	N/A - not used in lineage analysis	100% found	100% found	100% found	100% found	100% found	eqb1	100% found	100% found	100% found	100% found	100% found	100% found	100% found	100% found	100% found	100% found	100% found	100% found	100% found	100% found	Negative	No
ERX4074708_ERR4076372	UAE0120_20	S. equi	Mitchell et al.	Central Veterinary Research Laboratory, United Arab Emirates	ERS4532834	Short	2014	United Arab Emirates	Dubai	Guttural pouch wash	Unknown	7	2	179	9	N/A - not used in lineage analysis	100% found	100% found	100% found	100% found	100% found	eqb1	100% found	100% found	100% found	100% found	100% found	100% found	100% found	100% found	100% found	100% found	100% found	100% found	100% found	100% found	Negative	No
ERX4074691_ERR4076355	UAE0014	S. equi	Mitchell et al.	Central Veterinary Research Laboratory, United Arab Emirates	ERS4532817	Short	2014	United Arab Emirates	Dubai	Guttural pouch wash	Unknown	7	2	179	9	N/A - not used in lineage analysis	100% found	100% found	100% found	100% found	100% found	eqb1	100% found	100% found	100% found	100% found	100% found	100% found	100% found	100% found	100% found	100% found	100% found	100% found	100% found	100% found	Negative	No
ERX4074660_ERR4076324	NL05799	S. equi	Mitchell et al.	Animal Health Service (GC), Netherlands	ERS4532786	Short	2009	Netherlands	Smilde	Nasopharyngeal lavage	Unknown	7	2	179	9	N/A - not used in lineage analysis	100% found	100% found	100% found	100% found	100% found	eqb1	100% found	100% found	100% found	100% found	100% found	100% found	>99% found	100% found	100% found	100% found	100% found	100% found	100% found	100% found	Negative	No
ERX4074694_ERR4076358	UAE0015_4	S. equi	Mitchell et al.	Central Veterinary Research Laboratory, United Arab Emirates	ERS4532820	Short	2014	United Arab Emirates	Dubai	Guttural pouch wash	Unknown	7	2	179	9	N/A - not used in lineage analysis	100% found	100% found	100% found	100% found	100% found	eqb1	100% found	100% found	>99% found	100% found	100% found	100% found	100% found	100% found	100% found	100% found	100% found	100% found	100% found	100% found	Negative	No
ERX4074714_ERR4076378	UAE0183_11	S. equi	Mitchell et al.	Central Veterinary Research Laboratory, United Arab Emirates	ERS4532840	Short	2014	United Arab Emirates	Dubai	Guttural pouch wash	Unknown	7	2	151	9	N/A - not used in lineage analysis	100% found	100% found	100% found	100% found	100% found	eqb1	100% found	100% found	100% found	100% found	100% found	100% found	100% found	100% found	100% found	100% found	100% found	100% found	100% found	100% found	Negative	No
ERX4074762_ERR4076426	UAE0697	S. equi	Mitchell et al.	Central Veterinary Research Laboratory, United Arab Emirates	ERS4532888	Short	2014	United Arab Emirates	Dubai	Tracheal wash	Unknown	7	2	151	9	N/A - not used in lineage analysis	100% found	100% found	100% found	100% found	100% found	eqb1	100% found	100% found	100% found	100% found	100% found	100% found	100% found	100% found	100% found	100% found	100% found	100% found	100% found	100% found	Negative	No
ERX4074750_ERR4076414	UAE0488_04	S. equi	Mitchell et al.	Central Veterinary Research Laboratory, United Arab Emirates	ERS4532876	Short	2014	United Arab Emirates	Dubai	Guttural pouch wash	Unknown	7	2	179	9	N/A - not used in lineage analysis	100% found	100% found	100% found	100% found	100% found	eqb13	Absent	100% found	100% found	100% found	100% found	>99% found	100% found	100% found	100% found	>99% found	100% found	100% found	100% found	100% found	Negative	No
ERX4074749_ERR4076413	UAE0488_01	S. equi	Mitchell et al.	Central Veterinary Research Laboratory, United Arab Emirates	ERS4532875	Short	2014	United Arab Emirates	Dubai	Guttural pouch wash	Unknown	7	2	179	9	N/A - not used in lineage analysis	100% found	100% found	100% found	100% found	100% found	eqb1	>99% found	100% found	100% found	100% found	>99% found	100% found	100% found	100% found	100% found	100% found	100% found	100% found	100% found	>99% found	Negative	No
ERX4074697_ERR4076361	UAE0071_01	S. equi	Mitchell et al.	Central Veterinary Research Laboratory, United Arab Emirates	ERS4532823	Short	2014	United Arab Emirates	Dubai	Guttural pouch wash	Unknown	7	2	179	9	N/A - not used in lineage analysis	100% found	100% found	100% found	100% found	100% found	eqb1	100% found	100% found	100% found	100% found	100% found	100% found	100% found	100% found	100% found	>99% found	100% found	>99% found	100% found	>99% found	Negative	No
ERX4074776_ERR4076440	UAE1150_13	S. equi	Mitchell et al.	Central Veterinary Research Laboratory, United Arab Emirates	ERS4532902	Short	2014	United Arab Emirates	Dubai	Guttural pouch wash	Unknown	7	2	179	9	N/A - not used in lineage analysis	100% found	100% found	100% found	100% found	100% found	eqb13	Absent	100% found	100% found	>99% found	100% found	100% found	100% found	100% found	100% found	100% found	100% found	100% found	100% found	>99% found	Negative	No
ERX4074705_ERR4076369	UAE0120_14	S. equi	Mitchell et al.	Central Veterinary Research Laboratory, United Arab Emirates	ERS4532831	Short	2014	United Arab Emirates	Dubai	Guttural pouch wash	Unknown	7	2	179	9	N/A - not used in lineage analysis	100% found	100% found	100% found	100% found	100% found	eqb1	100% found	100% found	100% found	100% found	100% found	100% found	100% found	100% found	100% found	100% found	100% found	100% found	100% found	100% found	Negative	No
ERX4074738_ERR4076402	UAE0405	S. equi	Mitchell et al.	Central Veterinary Research Laboratory, United Arab Emirates	ERS4532864	Short	1997	United Arab Emirates	Dubai	Nasal swab	Acute	7	2	179	9	N/A - not used in lineage analysis	100% found	100% found	100% found	100% found	100% found	eqb13	Absent	100% found	100% found	100% found	100% found	100% found	100% found	100% found	100% found	100% found	100% found	100% found	100% found	100% found	Negative	No
ERX4074752_ERR4076416	UAE0488_11	S. equi	Mitchell et al.	Central Veterinary Research Laboratory, United Arab Emirates	ERS4532878	Short	2014	United Arab Emirates	Dubai	Guttural pouch wash	Unknown	7	2	179	9	N/A - not used in lineage analysis	100% found	100% found	100% found	100% found	100% found	eqb1	100% found	100% found	100% found	100% found	100% found	100% found	100% found	100% found	100% found	100% found	100% found	100% found	100% found	100% found	Negative	No
ERX4074759_ERR4076423	UAE0568_02	S. equi	Mitchell et al.	Central Veterinary Research Laboratory, United Arab Emirates	ERS4532885	Short	2014	United Arab Emirates	Dubai	Guttural pouch wash	Unknown	7	2	179	9	N/A - not used in lineage analysis	100% found	100% found	>99% found	100% found	100% found	eqb1	100% found	100% found	100% found	100% found	100% found	100% found	100% found	100% found	100% found	100% found	100% found	100% found	100% found	>99% found	Negative	No
ERX4074773_ERR4076437	UAE1087_09	S. equi	Mitchell et al.	Central Veterinary Research Laboratory, United Arab Emirates	ERS4532899	Short	2014	United Arab Emirates	Dubai	Guttural pouch wash	Unknown	7	2	179	9	N/A - not used in lineage analysis	<80% found	<80% found	Absent	100% found	100% found	eqb22	Absent	100% found	Absent	Absent	Absent	Absent	Absent	Absent	Absent	Absent	Absent	Absent	Absent	Absent	Negative	Yes
ERX4074770_ERR4076434	UAE1053_1	S. equi	Mitchell et al.	Central Veterinary Research Laboratory, United Arab Emirates	ERS4532896	Short	2014	United Arab Emirates	Dubai	Guttural pouch wash	Unknown	7	2	179	9	N/A - not used in lineage analysis	100% found	100% found	100% found	100% found	100% found	eqb18	Absent	100% found	Absent	100% found	100% found	100% found	100% found	100% found	100% found	100% found	100% found	100% found	100% found	100% found	Negative	No
ERX4074741_ERR4076405	UAE0411	S. equi	Mitchell et al.	Central Veterinary Research Laboratory, United Arab Emirates	ERS4532867	Short	1997	United Arab Emirates	Dubai	Nasal swab	Acute	7	2	179	9	N/A - not used in lineage analysis	100% found	100% found	100% found	100% found	100% found	eqb1	100% found	100% found	100% found	100% found	100% found	100% found	100% found	100% found	100% found	100% found	100% found	100% found	100% found	100% found	Negative	No
ERX4074722_ERR4076386	UAE0233_12	S. equi	Mitchell et al.	Central Veterinary Research Laboratory, United Arab Emirates	ERS4532848	Short	2014	United Arab Emirates	Dubai	Guttural pouch wash	Unknown	7	2	179	9	N/A - not used in lineage analysis	100% found	100% found	100% found	100% found	100% found	eqb1	100% found	100% found	100% found	100% found	100% found	100% found	100% found	100% found	100% found	100% found	100% found	>99% found	100% found	100% found	Negative	No
ERX4074721_ERR4076385	UAE0233_09	S. equi	Mitchell et al.	Central Veterinary Research Laboratory, United Arab Emirates	ERS4532847	Short	2014	United Arab Emirates	Dubai	Guttural pouch wash	Unknown	7	2	151	9	N/A - not used in lineage analysis	100% found	100% found	100% found	Absent	Absent	eqb22	Absent	Absent	Absent	Absent	Absent	Absent	Absent	Absent	Absent	Absent	Absent	Absent	Absent	Absent	Negative	No
ERX4074735_ERR4076399	UAE0396_02	S. equi	Mitchell et al.	Central Veterinary Research Laboratory, United Arab Emirates	ERS4532861	Short	2014	United Arab Emirates	Dubai	Guttural pouch wash	Unknown	7	2	179	9	N/A - not used in lineage analysis	100% found	100% found	100% found	>99% found	100% found	eqb13	Absent	100% found	100% found	100% found	100% found	100% found	100% found	100% found	100% found	100% found	100% found	100% found	100% found	100% found	Negative	No
ERX4074772_ERR4076436	UAE1053_6	S. equi	Mitchell et al.	Central Veterinary Research Laboratory, United Arab Emirates	ERS4532898	Short	2014	United Arab Emirates	Dubai	Guttural pouch wash	Unknown	7	2	179	9	N/A - not used in lineage analysis	100% found	100% found	100% found	>99% found	100% found	eqb1	100% found	100% found	100% found	100% found	100% found	100% found	100% found	100% found	100% found	100% found	100% found	100% found	100% found	100% found	Negative	No
ERX4074751_ERR4076415	UAE0488_05	S. equi	Mitchell et al.	Central Veterinary Research Laboratory, United Arab Emirates	ERS4532877	Short	2014	United Arab Emirates	Dubai	Guttural pouch wash	Unknown	7	2	179	9	N/A - not used in lineage analysis	100% found	100% found	100% found	100% found	100% found	eqb1	100% found	100% found	100% found	100% found	100% found	100% found	100% found	100% found	100% found	100% found	100% found	100% found	100% found	>99% found	Negative	No
ERX4074757_ERR4076421	UAE0550	S. equi	Mitchell et al.	Central Veterinary Research Laboratory, United Arab Emirates	ERS4532883	Short	2014	United Arab Emirates	Dubai	Guttural pouch wash	Unknown	7	2	179	9	N/A - not used in lineage analysis	100% found	100% found	100% found	100% found	100% found	eqb1	100% found	100% found	100% found	100% found	100% found	100% found	100% found	100% found	100% found	100% found	100% found	100% found	100% found	100% found	Negative	No
ERX4074736_ERR4076400	UAE0396_03	S. equi	Mitchell et al.	Central Veterinary Research Laboratory, United Arab Emirates	ERS4532862	Short	2014	United Arab Emirates	Dubai	Guttural pouch wash	Unknown	7	2	179	9	N/A - not used in lineage analysis	100% found	100% found	100% found	100% found	100% found	eqb1	100% found	100% found	100% found	100% found	100% found	100% found	100% found	100% found	100% found	100% found	100% found	100% found	100% found	100% found	Negative	No
ERX4074758_ERR4076422	UAE0568_01	S. equi	Mitchell et al.	Central Veterinary Research Laboratory, United Arab Emirates	ERS4532884	Short	2014	United Arab Emirates	Dubai	Guttural pouch wash	Unknown	7	2	179	9	N/A - not used in lineage analysis	100% found	100% found	100% found	100% found	100% found	eqb1	100% found	100% found	>99% found	100% found	100% found	100% found	100% found	100% found	100% found	100% found	100% found	100% found	100% found	100% found	Negative	No
ERX4074698_ERR4076362	UAE0071_02	S. equi	Mitchell et al.	Central Veterinary Research Laboratory, United Arab Emirates	ERS4532824	Short	2014	United Arab Emirates	Dubai	Nasal swab	Acute	7	2	179	9	N/A - not used in lineage analysis	100% found	100% found	100% found	100% found	100% found	eqb1	100% found	100% found	100% found	100% found	100% found	100% found	100% found	100% found	100% found	100% found	100% found	100% found	100% found	100% found	Negative	No
ERX4074774_ERR4076438	UAE1087_11	S. equi	Mitchell et al.	Central Veterinary Research Laboratory, United Arab Emirates	ERS4532900	Short	2014	United Arab Emirates	Dubai	Guttural pouch wash	Unknown	7	2	179	9	N/A - not used in lineage analysis	100% found	100% found	100% found	100% found	100% found	eqb1	100% found	100% found	100% found	100% found	100% found	100% found	100% found	100% found	100% found	100% found	100% found	100% found	100% found	100% found	Negative	No
ERX4074763_ERR4076427	UAE0915_09	S. equi	Mitchell et al.	Central Veterinary Research Laboratory, United Arab Emirates	ERS4532889	Short	2014	United Arab Emirates	Dubai	Guttural pouch wash	Unknown	7	2	179	9	N/A - not used in lineage analysis	100% found	100% found	100% found	100% found	100% found	eqb1	100% found	100% found	100% found	100% found	100% found	100% found	100% found	100% found	100% found	>90% found	100% found	>99% found	100% found	100% found	Negative	No
ERX4074704_ERR4076368	UAE0120_13	S. equi	Mitchell et al.	Central Veterinary Research Laboratory, United Arab Emirates	ERS4532830	Short	2014	United Arab Emirates	Dubai	Guttural pouch wash	Unknown	7	2	179	9	N/A - not used in lineage analysis	100% found	100% found	100% found	100% found	100% found	eqb13	Absent	100% found	100% found	100% found	100% found	100% found	>99% found	100% found	100% found	100% found	100% found	100% found	100% found	100% found	Negative	No
ERX4074771_ERR4076435	UAE1053_10	S. equi	Mitchell et al.	Central Veterinary Research Laboratory, United Arab Emirates	ERS4532897	Short	2014	United Arab Emirates	Dubai	Guttural pouch wash	Unknown	7	2	179	9	N/A - not used in lineage analysis	100% found	100% found	100% found	100% found	100% found	eqb13	Absent	100% found	100% found	100% found	100% found	>99% found	100% found	100% found	100% found	100% found	100% found	100% found	100% found	100% found	Negative	No
ERX4074715_ERR4076379	UAE0183_16	S. equi	Mitchell et al.	Central Veterinary Research Laboratory, United Arab Emirates	ERS4532841	Short	2014	United Arab Emirates	Dubai	Guttural pouch wash	Unknown	7	2	179	9	N/A - not used in lineage analysis	100% found	100% found	100% found	100% found	100% found	eqb1	100% found	100% found	100% found	100% found	100% found	100% found	100% found	100% found	100% found	100% found	100% found	100% found	100% found	100% found	Negative	No
ERX4074716_ERR4076380	UAE0183_17	S. equi	Mitchell et al.	Central Veterinary Research Laboratory, United Arab Emirates	ERS4532842	Short	2014	United Arab Emirates	Dubai	Guttural pouch wash	Unknown	7	2	179	9	N/A - not used in lineage analysis	100% found	100% found	100% found	100% found	100% found	eqb1	100% found	100% found	100% found	100% found	100% found	100% found	100% found	100% found	100% found	>99% found	100% found	100% found	100% found	100% found	Negative	No
ERX4074775_ERR4076439	UAE1087_25	S. equi	Mitchell et al.	Central Veterinary Research Laboratory, United Arab Emirates	ERS4532901	Short	2014	United Arab Emirates	Dubai	Guttural pouch wash	Unknown	7	2	179	9	N/A - not used in lineage analysis	100% found	100% found	100% found	100% found	100% found	eqb1	100% found	100% found	100% found	100% found	100% found	>99% found	>99% found	100% found	100% found	100% found	100% found	100% found	100% found	100% found	Negative	No
ERX4074725_ERR4076389	UAE0292_13	S. equi	Mitchell et al.	Central Veterinary Research Laboratory, United Arab Emirates	ERS4532851	Short	2014	United Arab Emirates	Dubai	Guttural pouch wash	Unknown	7	2	151	9	N/A - not used in lineage analysis	100% found	100% found	100% found	100% found	100% found	eqb1	100% found	100% found	100% found	100% found	100% found	100% found	100% found	>99% found	100% found	>99% found	100% found	100% found	100% found	100% found	Negative	No
ERX4074764_ERR4076428	UAE0915_10	S. equi	Mitchell et al.	Central Veterinary Research Laboratory, United Arab Emirates	ERS4532890	Short	2014	United Arab Emirates	Dubai	Guttural pouch wash	Unknown	7	2	179	9	N/A - not used in lineage analysis	100% found	100% found	100% found	100% found	100% found	eqb1	100% found	100% found	100% found	100% found	100% found	>99% found	100% found	100% found	100% found	100% found	100% found	100% found	100% found	100% found	Negative	No
31741_2_82	31741_2#82	S. equi	SES	Animal Health Trust	ERS20597674	Short	2017	United Kingdom	North Yorkshire	Charcoal swab	Unknown	7	2	179	9	8	100% found	100% found	100% found	100% found	100% found	eqb1	100% found	100% found	100% found	100% found	100% found	100% found	100% found	100% found	100% found	100% found	100% found	100% found	100% found	100% found	Negative	No
Se17536	Se17536	S. equi	This study	Dr Albertine Leon, LABƒO, France	ERS20597815	Short	2017	France	Saint Aubin De Branne	No_data_given	Acute	7	N/A - not in paper	179	9	N/A - not used in lineage analysis	100% found	100% found	100% found	100% found	100% found	eqb1	100% found	100% found	100% found	100% found	100% found	100% found	>99% found	100% found	100% found	100% found	100% found	100% found	100% found	100% found	Negative	No
Se1656567	Se1656567	S. equi	This study	Dr Albertine Leon, LABƒO, France	ERS20597814	Short	2016	France	Bosmoreau Les Mines	No_data_given	Acute	7	N/A - not in paper	179	9	N/A - not used in lineage analysis	100% found	100% found	100% found	100% found	100% found	eqb1	100% found	100% found	100% found	100% found	100% found	100% found	>99% found	100% found	100% found	100% found	100% found	100% found	100% found	100% found	Negative	No
Fr1658450	Fr1658450	S. equi	This study	Dr Albertine Leon, LABƒO, France	ERS20597718	Short	2016	France	Bosmoreau Les Mines	No_data_given	Carrier	7	N/A - not in paper	179	9	N/A - not used in lineage analysis	100% found	100% found	100% found	100% found	100% found	eqb1	100% found	100% found	100% found	100% found	100% found	100% found	100% found	100% found	100% found	100% found	100% found	>99% found	100% found	100% found	Negative	No
Fr1712313	Fr1712313	S. equi	This study	Dr Albertine Leon, LABƒO, France	ERS20597719	Short	2017	France	Bourgeauville	No_data_given	Acute	7	N/A - not in paper	179	9	N/A - not used in lineage analysis	100% found	100% found	100% found	100% found	100% found	eqb1	100% found	100% found	100% found	100% found	100% found	100% found	100% found	100% found	100% found	100% found	100% found	100% found	100% found	>99% found	Negative	No
Fr1657612	Fr1657612	S. equi	This study	Dr Albertine Leon, LABƒO, France	ERS20597716	Short	2016	France	Bosmoreau Les Mines	No_data_given	Acute	7	N/A - not in paper	179	9	N/A - not used in lineage analysis	100% found	100% found	100% found	100% found	100% found	eqb1	100% found	100% found	100% found	100% found	100% found	100% found	100% found	100% found	100% found	100% found	100% found	100% found	100% found	100% found	Negative	No
ERX4074706_ERR4076370	UAE0120_15	S. equi	Mitchell et al.	Central Veterinary Research Laboratory, United Arab Emirates	ERS4532832	Short	2014	United Arab Emirates	Dubai	Guttural pouch wash	Unknown	7	2	179	9	N/A - not used in lineage analysis	100% found	100% found	100% found	100% found	100% found	eqb1	100% found	100% found	100% found	100% found	100% found	>99% found	100% found	100% found	100% found	100% found	>99% found	100% found	100% found	100% found	Negative	No
ERX4074700_ERR4076364	UAE0120_02	S. equi	Mitchell et al.	Central Veterinary Research Laboratory, United Arab Emirates	ERS4532826	Short	2014	United Arab Emirates	Dubai	Guttural pouch wash	Unknown	7	2	179	9	N/A - not used in lineage analysis	100% found	100% found	100% found	100% found	100% found	eqb1	100% found	100% found	100% found	>99% found	100% found	100% found	>99% found	>99% found	100% found	100% found	100% found	100% found	>99% found	100% found	Positive	No
ERX4074788_ERR4076452	UAE3124sk2	S. equi	Mitchell et al.	Central Veterinary Research Laboratory, United Arab Emirates	ERS4532914	Short	2014	United Arab Emirates	Dubai	Mesenteric swab	Unknown	7	2	179	9	N/A - not used in lineage analysis	100% found	100% found	100% found	100% found	100% found	eqb1	100% found	100% found	100% found	100% found	100% found	100% found	100% found	100% found	100% found	100% found	100% found	100% found	100% found	>99% found	Negative	No
ERX4074787_ERR4076451	UAE3124sk1	S. equi	Mitchell et al.	Central Veterinary Research Laboratory, United Arab Emirates	ERS4532913	Short	2014	United Arab Emirates	Dubai	Guttural pouch wash	Unknown	7	2	179	9	N/A - not used in lineage analysis	100% found	100% found	100% found	100% found	100% found	eqb1	100% found	100% found	100% found	100% found	100% found	100% found	100% found	100% found	100% found	100% found	100% found	100% found	100% found	100% found	Negative	No
ERX4074756_ERR4076420	UAE0534	S. equi	Mitchell et al.	Central Veterinary Research Laboratory, United Arab Emirates	ERS4532882	Short	2014	United Arab Emirates	Dubai	Guttural pouch wash	Unknown	7	2	179	9	N/A - not used in lineage analysis	100% found	100% found	100% found	100% found	100% found	eqb1	>99% found	100% found	100% found	>99% found	100% found	>99% found	100% found	100% found	100% found	100% found	100% found	100% found	100% found	>99% found	Negative	No
ERX4074701_ERR4076365	UAE0120_03	S. equi	Mitchell et al.	Central Veterinary Research Laboratory, United Arab Emirates	ERS4532827	Short	2014	United Arab Emirates	Dubai	Guttural pouch wash	Unknown	7	2	179	9	N/A - not used in lineage analysis	100% found	100% found	100% found	100% found	100% found	eqb1	100% found	100% found	100% found	100% found	100% found	100% found	>99% found	100% found	100% found	100% found	100% found	100% found	100% found	100% found	Negative	No
ERX4074753_ERR4076417	UAE0498_02	S. equi	Mitchell et al.	Central Veterinary Research Laboratory, United Arab Emirates	ERS4532879	Short	2014	United Arab Emirates	Dubai	Guttural pouch wash	Unknown	7	2	179	9	N/A - not used in lineage analysis	100% found	100% found	100% found	100% found	100% found	eqb1	100% found	100% found	100% found	100% found	100% found	100% found	100% found	100% found	100% found	>99% found	100% found	100% found	100% found	100% found	Negative	No
ERX4074870_ERR4076534	UK403636	S. equi	Mitchell et al.	Animal Health Trust	ERS4532996	Short	2014	United Kingdom	Derbyshire	Abscess	Acute	7	2	151	9	8	100% found	100% found	100% found	100% found	100% found	eqb1	100% found	100% found	100% found	100% found	100% found	100% found	100% found	100% found	100% found	100% found	100% found	100% found	100% found	100% found	Negative	No
31741_2_275	31741_2#275	S. equi	SES	Animal Health Trust	ERS20597513	Short	2017	United Kingdom	Powys	Nasopharyngeal swab	Acute	7	2	179	9	8	100% found	100% found	100% found	100% found	100% found	eqb1	100% found	100% found	100% found	100% found	100% found	100% found	100% found	100% found	100% found	100% found	100% found	100% found	100% found	100% found	Negative	No
ERX4074601_ERR4076265	Fr5018	S. equi	Mitchell et al.	Dr Albertine Leon, LABƒO, France	ERS4532728	Short	2013	France	Tilly	Abscess	Acute	7	2	179	9	N/A - not used in lineage analysis	100% found	100% found	100% found	100% found	>90% found	eqb13	Absent	100% found	100% found	100% found	100% found	100% found	100% found	100% found	100% found	100% found	100% found	100% found	100% found	100% found	Negative	No
31741_2_176	31741_2#176	S. equi	SES	Animal Health Trust	ERS20597412	Short	2017	United Kingdom	Somerset	Guttural pouch wash	Carrier	7	2	179	9	N/A - not used in lineage analysis	100% found	100% found	100% found	100% found	100% found	eqb1	100% found	100% found	100% found	100% found	100% found	100% found	100% found	100% found	100% found	100% found	100% found	100% found	100% found	100% found	Negative	No
ERX4074607_ERR4076271	Fr36348	S. equi	Mitchell et al.	Dr Albertine Leon, LABƒO, France	ERS4532734	Short	2011	France	Fre-en-Tardenois	Tracheal aspirate	Unknown	7	2	179	9	N/A - not used in lineage analysis	100% found	100% found	100% found	100% found	100% found	eqb22	Absent	Absent	Absent	Absent	Absent	Absent	Absent	Absent	Absent	Absent	Absent	Absent	Absent	Absent	Negative	No
6903_8_68	6903_8#68	S. equi	Harris et al.	Ghent University	ERS044425	Short	2009	Belgium	Mellet	Abscess	Acute	7	2	179	9	N/A - not used in lineage analysis	100% found	100% found	100% found	100% found	100% found	eqb1	100% found	100% found	100% found	100% found	100% found	100% found	100% found	100% found	100% found	100% found	100% found	100% found	100% found	100% found	Negative	No
ERX4074608_ERR4076272	Fr36916	S. equi	Mitchell et al.	Dr Albertine Leon, LABƒO, France	ERS4532735	Short	2011	France	PouancŽ	Guttural pouch wash	Unknown	7	2	179	9	N/A - not used in lineage analysis	100% found	100% found	100% found	100% found	100% found	eqb1	100% found	100% found	100% found	100% found	100% found	100% found	100% found	100% found	100% found	100% found	100% found	100% found	100% found	100% found	Negative	No
6903_8_54	6903_8#54	S. equi	Harris et al.	Animal Health Trust	ERS044411	Short	2005	United Kingdom	Surrey	Nasal swab	Acute	7	2	151	9	N/A - not used in lineage analysis	100% found	100% found	100% found	100% found	100% found	eqb1	100% found	100% found	100% found	100% found	100% found	100% found	100% found	100% found	100% found	100% found	100% found	100% found	100% found	100% found	Negative	No
6903_8_55	6903_8#55	S. equi	Harris et al.	Animal Health Trust	ERS044412	Short	2005	United Kingdom	Surrey	Nasal swab	Acute	7	2	151	9	N/A - not used in lineage analysis	100% found	100% found	100% found	100% found	100% found	eqb1	100% found	100% found	100% found	100% found	100% found	100% found	100% found	100% found	100% found	100% found	100% found	100% found	100% found	100% found	Negative	No
31741_2_350	31741_2#350	S. equi	SES	Animal Health Trust	ERS20597591	Short	2016	United Kingdom	West Yorkshire	Guttural pouch wash	Carrier	7	2	151	173	6	100% found	100% found	100% found	100% found	100% found	eqb1	100% found	100% found	100% found	100% found	100% found	100% found	100% found	100% found	100% found	100% found	100% found	100% found	100% found	100% found	Negative	No
6903_6_14	6903_6#14	S. equi	Harris et al.	Animal Health Trust	ERS044371	Short	2010	United Kingdom	East Sussex	Abscess	Acute	7	2	151	9	7	100% found	100% found	100% found	100% found	100% found	eqb1	100% found	100% found	100% found	100% found	100% found	>99% found	100% found	100% found	100% found	100% found	100% found	100% found	100% found	100% found	Negative	No
6903_5_94	6903_5#94	S. equi	Harris et al.	Animal Health Trust	ERS044355	Short	2010	United Kingdom	Gloucestershire	Guttural pouch wash	Carrier	7	2	151	9	7	100% found	100% found	100% found	100% found	100% found	eqb1	100% found	100% found	100% found	100% found	100% found	>99% found	100% found	100% found	100% found	100% found	100% found	100% found	100% found	100% found	Negative	No
6903_6_1	6903_6#1	S. equi	Harris et al.	Animal Health Trust	ERS044358	Short	2010	United Kingdom	Gloucestershire	Guttural pouch wash	Carrier	7	2	151	9	7	100% found	100% found	100% found	100% found	100% found	eqb1	100% found	100% found	100% found	100% found	100% found	>99% found	100% found	100% found	100% found	100% found	100% found	100% found	100% found	100% found	Negative	No
6903_6_6	6903_6#6	S. equi	Harris et al.	Animal Health Trust	ERS044363	Short	2010	United Kingdom	Gloucestershire	Guttural pouch wash	Carrier	7	2	151	9	7	100% found	100% found	100% found	100% found	100% found	eqb1	100% found	100% found	100% found	100% found	100% found	>99% found	100% found	100% found	100% found	100% found	100% found	100% found	100% found	100% found	Negative	No
6903_3_44	6903_3#44	S. equi	Harris et al.	Animal Health Trust	ERS044305	Short	2007	United Kingdom	Warwickshire	Guttural pouch wash	Carrier	7	2	151	9	7	100% found	100% found	100% found	100% found	100% found	eqb1	100% found	100% found	100% found	100% found	100% found	>99% found	100% found	100% found	100% found	100% found	100% found	100% found	100% found	100% found	Negative	No
6903_3_43	6903_3#43	S. equi	Harris et al.	Animal Health Trust	ERS044304	Short	2007	United Kingdom	Warwickshire	Nasopharyngeal swab	Acute	7	2	151	9	7	100% found	100% found	100% found	100% found	100% found	eqb1	100% found	100% found	100% found	100% found	100% found	>99% found	100% found	100% found	100% found	100% found	100% found	100% found	100% found	100% found	Negative	No
6903_4_60	6903_4#60	S. equi	Harris et al.	Animal Health Trust	ERS044321	Short	2007	United Kingdom	Essex	Guttural pouch wash	Carrier	7	2	151	9	7	100% found	100% found	100% found	100% found	100% found	eqb1	100% found	100% found	100% found	100% found	100% found	>99% found	100% found	100% found	100% found	100% found	100% found	100% found	100% found	100% found	Negative	No
6817_1_70	6817_1#70	S. equi	Harris et al.	Animal Health Trust	ERS044235	Short	2007	United Kingdom	Essex	Guttural pouch wash	Carrier	7	2	151	9	7	100% found	100% found	100% found	100% found	100% found	eqb1	100% found	100% found	100% found	100% found	100% found	>99% found	100% found	100% found	100% found	100% found	100% found	100% found	100% found	100% found	Negative	No
6817_1_71	6817_1#71	S. equi	Harris et al.	Animal Health Trust	ERS044236	Short	2007	United Kingdom	Essex	Guttural pouch wash	Carrier	7	2	151	9	7	100% found	100% found	100% found	100% found	100% found	eqb1	100% found	100% found	100% found	100% found	100% found	>99% found	100% found	100% found	100% found	100% found	100% found	100% found	100% found	100% found	Negative	No
6903_3_42	6903_3#42	S. equi	Harris et al.	Animal Health Trust	ERS044303	Short	2007	United Kingdom	Warwickshire	Guttural pouch wash	Carrier	7	2	151	9	7	100% found	100% found	100% found	100% found	100% found	eqb1	100% found	100% found	100% found	100% found	100% found	>99% found	100% found	100% found	100% found	100% found	100% found	100% found	100% found	100% found	Negative	No
6903_6_22	6903_6#22	S. equi	Harris et al.	Animal Health Trust	ERS044379	Short	2011	United Kingdom	Gloucestershire	Guttural pouch wash	Carrier	7	2	151	9	7	100% found	100% found	100% found	100% found	100% found	eqb22	Absent	100% found	Absent	Absent	Absent	Absent	Absent	Absent	Absent	Absent	Absent	Absent	Absent	Absent	Negative	No
6903_6_5	6903_6#5	S. equi	Harris et al.	Animal Health Trust	ERS044362	Short	2010	United Kingdom	Merseyside	Guttural pouch wash	Carrier	7	2	151	9	7	100% found	100% found	100% found	100% found	100% found	eqb1	100% found	100% found	100% found	100% found	100% found	100% found	100% found	100% found	100% found	100% found	100% found	100% found	100% found	100% found	Negative	No
6903_8_53	6903_8#53	S. equi	Harris et al.	Animal Health Trust	ERS044410	Short	2005	United Kingdom	Surrey	Nasal swab	Acute	7	2	151	9	N/A - not used in lineage analysis	100% found	100% found	100% found	100% found	100% found	eqb1	100% found	100% found	100% found	100% found	100% found	100% found	100% found	100% found	100% found	100% found	100% found	100% found	100% found	100% found	Negative	No
6903_8_56	6903_8#56	S. equi	Harris et al.	Animal Health Trust	ERS044413	Short	2005	United Kingdom	Surrey	Nasal swab	Acute	7	2	151	9	N/A - not used in lineage analysis	100% found	100% found	100% found	100% found	100% found	eqb1	100% found	100% found	100% found	100% found	100% found	100% found	100% found	100% found	100% found	100% found	100% found	100% found	100% found	100% found	Negative	No
6903_8_64	6903_8#64	S. equi	Harris et al.	Ghent University	ERS044421	Short	2010	Belgium	Mellet	Nasal swab	Unknown	7	2	151	9	N/A - not used in lineage analysis	100% found	100% found	100% found	100% found	100% found	eqb1	100% found	100% found	100% found	100% found	100% found	100% found	100% found	100% found	100% found	100% found	100% found	100% found	100% found	100% found	Negative	No
6903_6_16	6903_6#16	S. equi	Harris et al.	Animal Health Trust	ERS044373	Short	2010	United Kingdom	West Sussex	Abscess	Acute	7	2	151	9	7	100% found	100% found	Absent	100% found	100% found	eqb1	100% found	100% found	100% found	100% found	100% found	100% found	100% found	100% found	100% found	100% found	100% found	100% found	100% found	100% found	Negative	No
6903_6_17	6903_6#17	S. equi	Harris et al.	Animal Health Trust	ERS044374	Short	2010	United Kingdom	Gloucestershire	Abscess	Acute	7	2	151	9	7	100% found	100% found	Absent	100% found	100% found	eqb1	100% found	100% found	100% found	100% found	100% found	100% found	100% found	100% found	100% found	100% found	100% found	100% found	100% found	100% found	Negative	No
ERX4074844_ERR4076508	UK401589	S. equi	Mitchell et al.	Animal Health Trust	ERS4532970	Short	2014	United Kingdom	Dorset	Nasopharyngeal swab	Acute	7	2	151	9	7	100% found	100% found	100% found	100% found	>99% found	eqb1	100% found	100% found	100% found	100% found	100% found	>99% found	100% found	100% found	100% found	100% found	100% found	100% found	100% found	100% found	Negative	No
6903_6_23	6903_6#23	S. equi	Harris et al.	Animal Health Trust	ERS044380	Short	2011	United Kingdom	Yorkshire	Swab	Carrier	7	2	151	9	7	100% found	100% found	100% found	100% found	100% found	eqb1	100% found	100% found	100% found	100% found	100% found	100% found	100% found	100% found	100% found	100% found	100% found	100% found	100% found	100% found	Negative	No
ERX4074605_ERR4076269	Fr33296	S. equi	Mitchell et al.	Dr Albertine Leon, LABƒO, France	ERS4532732	Short	2011	France	Chartres	Nasal swab	Unknown	7	2	281	9	N/A - not used in lineage analysis	100% found	100% found	100% found	100% found	100% found	eqb1	100% found	100% found	100% found	100% found	100% found	100% found	100% found	100% found	100% found	100% found	>99% found	100% found	100% found	100% found	Negative	No
ERX4074610_ERR4076274	Fr39320	S. equi	Mitchell et al.	Dr Albertine Leon, LABƒO, France	ERS4532737	Short	2011	France	Trappes	Abscess	Acute	7	2	281	9	N/A - not used in lineage analysis	100% found	100% found	100% found	100% found	100% found	eqb1	100% found	100% found	100% found	100% found	100% found	100% found	100% found	100% found	100% found	100% found	100% found	100% found	100% found	>99% found	Negative	No
ERX4074843_ERR4076507	UK401435	S. equi	Mitchell et al.	Animal Health Trust	ERS4532969	Short	2014	United Kingdom	Lincolnshire	Nasopharyngeal swab	Unknown	7	2	151	9	7	100% found	100% found	100% found	100% found	100% found	eqb1	100% found	100% found	100% found	>99% found	100% found	100% found	100% found	100% found	100% found	>99% found	100% found	100% found	100% found	100% found	Positive	No
ERX4074596_ERR4076260	BelKemels	S. equi	Mitchell et al.	Ghent University	ERS4532723	Short	2012	Belgium	Merelbeke	Abscess	Acute	7	2	151	9	N/A - not used in lineage analysis	100% found	100% found	100% found	100% found	100% found	eqb22	Absent	100% found	Absent	Absent	Absent	Absent	Absent	Absent	Absent	Absent	Absent	Absent	Absent	Absent	Negative	No
ERX4074861_ERR4076525	UK403124	S. equi	Mitchell et al.	Animal Health Trust	ERS4532987	Short	2014	United Kingdom	Somerset	Nasopharyngeal swab	Acute	7	2	151	9	N/A - not used in lineage analysis	100% found	100% found	100% found	100% found	100% found	eqb1	100% found	100% found	100% found	100% found	100% found	100% found	100% found	100% found	100% found	100% found	100% found	100% found	100% found	100% found	Positive	No
ERX4074822_ERR4076486	UK301691matt	S. equi	Mitchell et al.	Animal Health Trust	ERS4532948	Short	2013	United Kingdom	Nottinghamshire	Nasal discharge	Acute	7	2	151	9	7	<80% found	<80% found	Absent	Absent	100% found	eqb22	Absent	100% found	Absent	Absent	Absent	Absent	Absent	Absent	Absent	Absent	Absent	Absent	Absent	Absent	Negative	No
ERX4074819_ERR4076483	UK301329	S. equi	Mitchell et al.	Animal Health Trust	ERS4532945	Short	2013	United Kingdom	Lanarkshire	Nasopharyngeal swab	Acute	7	2	151	9	7	100% found	100% found	100% found	100% found	>99% found	eqb22	Absent	100% found	Absent	Absent	Absent	Absent	Absent	Absent	Absent	Absent	Absent	Absent	Absent	Absent	Negative	No
31741_2_95	31741_2#95	S. equi	SES	Animal Health Trust	ERS20597688	Short	2016	United Kingdom	Essex	Nasopharyngeal swab	Acute	7	2	151	9	7	100% found	100% found	100% found	100% found	100% found	eqb1	100% found	100% found	100% found	100% found	100% found	100% found	100% found	100% found	100% found	100% found	100% found	100% found	100% found	100% found	Negative	No
6903_5_80	6903_5#80	S. equi	Harris et al.	Animal Health Trust	ERS044341	Short	2008	United Kingdom	Ayrshire	Guttural pouch wash	Carrier	7	2	151	9	7	100% found	100% found	100% found	100% found	100% found	eqb1	100% found	100% found	100% found	100% found	100% found	100% found	100% found	100% found	100% found	100% found	100% found	100% found	100% found	100% found	Negative	No
6903_5_77	6903_5#77	S. equi	Harris et al.	Animal Health Trust	ERS044338	Short	2008	United Kingdom	Lanarkshire	Guttural pouch wash	Carrier	7	2	151	9	7	100% found	100% found	100% found	100% found	100% found	eqb1	100% found	100% found	100% found	100% found	100% found	100% found	100% found	100% found	100% found	100% found	100% found	100% found	100% found	100% found	Negative	No
6903_6_21	6903_6#21	S. equi	Harris et al.	Animal Health Trust	ERS044378	Short	2010	United Kingdom	Aberdeenshire	Abscess	Acute	7	2	151	9	7	100% found	100% found	100% found	100% found	100% found	eqb1	100% found	100% found	100% found	100% found	100% found	100% found	100% found	100% found	100% found	100% found	100% found	100% found	100% found	100% found	Negative	No
ERX4074816_ERR4076480	UK301207	S. equi	Mitchell et al.	Animal Health Trust	ERS4532942	Short	2013	United Kingdom	Lincolnshire	Nasopharyngeal swab	Acute	7	2	151	9	7	100% found	100% found	100% found	100% found	>99% found	eqb1	100% found	100% found	100% found	100% found	100% found	100% found	100% found	100% found	100% found	100% found	100% found	100% found	100% found	>99% found	Negative	No
ERX4074823_ERR4076487	UK301691shiny	S. equi	Mitchell et al.	Animal Health Trust	ERS4532949	Short	2013	United Kingdom	Nottinghamshire	Nasal discharge	Acute	7	2	151	9	7	100% found	100% found	100% found	>90% found	>99% found	eqb1	100% found	100% found	100% found	100% found	>99% found	100% found	100% found	100% found	100% found	100% found	100% found	100% found	100% found	100% found	Negative	No
ERX4074824_ERR4076488	UK301962	S. equi	Mitchell et al.	Animal Health Trust	ERS4532950	Short	2013	United Kingdom	South Yorkshire	Nasopharyngeal swab	Acute	7	2	151	9	7	100% found	100% found	100% found	100% found	100% found	eqb1	100% found	100% found	>99% found	100% found	100% found	100% found	100% found	100% found	100% found	100% found	100% found	100% found	100% found	100% found	Negative	No
6903_8_67	6903_8#67	S. equi	Harris et al.	Ghent University	ERS044424	Short	2010	Belgium	Mellet	Nasal swab	Unknown	7	2	151	9	N/A - not used in lineage analysis	100% found	100% found	100% found	100% found	100% found	eqb1	100% found	100% found	100% found	100% found	100% found	100% found	100% found	100% found	100% found	100% found	100% found	100% found	100% found	100% found	Negative	No
ERX4074811_ERR4076475	UK300203	S. equi	Mitchell et al.	Animal Health Trust	ERS4532937	Short	2013	United Kingdom	Perth and Kinross	Guttural pouch wash	Acute	7	2	151	9	7	100% found	100% found	100% found	100% found	100% found	eqb1	100% found	100% found	100% found	100% found	100% found	100% found	100% found	100% found	100% found	100% found	100% found	100% found	100% found	100% found	Negative	No
ERX4074895_ERR4076559	UK409111	S. equi	Mitchell et al.	Animal Health Trust	ERS4533021	Short	2014	United Kingdom	Gloucestershire	Nasopharyngeal swab	Unknown	7	2	151	9	7	100% found	100% found	100% found	100% found	100% found	eqb20	Absent	100% found	100% found	100% found	100% found	100% found	100% found	100% found	100% found	100% found	100% found	100% found	100% found	100% found	Negative	No
ERX4074825_ERR4076489	UK301963	S. equi	Mitchell et al.	Animal Health Trust	ERS4532951	Short	2013	United Kingdom	South Yorkshire	Nasopharyngeal swab	Acute	7	2	151	9	7	100% found	100% found	Absent	100% found	100% found	eqb22	Absent	100% found	Absent	Absent	Absent	Absent	Absent	Absent	Absent	Absent	Absent	Absent	Absent	Absent	Negative	No
ERX4074846_ERR4076510	UK401689	S. equi	Mitchell et al.	Animal Health Trust	ERS4532972	Short	2014	United Kingdom	Cheshire	Abscess	Acute	7	2	151	9	7	100% found	100% found	100% found	100% found	100% found	eqb1	100% found	100% found	100% found	100% found	>99% found	100% found	>99% found	100% found	100% found	100% found	100% found	100% found	100% found	>99% found	Negative	No
ERX4074829_ERR4076493	UK308291	S. equi	Mitchell et al.	Animal Health Trust	ERS4532955	Short	2013	United Kingdom	Cheshire	Abscess	Acute	7	2	151	9	7	100% found	100% found	100% found	100% found	100% found	eqb1	100% found	100% found	100% found	100% found	100% found	100% found	100% found	100% found	100% found	100% found	100% found	>99% found	100% found	>90% found	Negative	No
6903_6_8	6903_6#8	S. equi	Harris et al.	Animal Health Trust	ERS044365	Short	2010	United Kingdom	Hertfordshire	Swab	Carrier	7	2	151	9	7	100% found	100% found	100% found	100% found	100% found	eqb1	100% found	100% found	100% found	100% found	100% found	100% found	100% found	100% found	100% found	100% found	100% found	100% found	100% found	100% found	Negative	No
6903_6_12	6903_6#12	S. equi	Harris et al.	Animal Health Trust	ERS044369	Short	2010	United Kingdom	Kent	Abscess	Acute	7	2	151	9	7	100% found	100% found	100% found	100% found	100% found	eqb1	100% found	100% found	100% found	100% found	100% found	100% found	100% found	100% found	100% found	100% found	100% found	100% found	100% found	100% found	Negative	No
6903_5_90	6903_5#90	S. equi	Harris et al.	Animal Health Trust	ERS044351	Short	2010	United Kingdom	Buckinghamshire	Guttural pouch wash	Carrier	7	2	151	9	7	100% found	100% found	100% found	100% found	100% found	eqb1	100% found	100% found	100% found	100% found	100% found	100% found	100% found	100% found	100% found	100% found	100% found	100% found	100% found	100% found	Negative	No
6903_6_15	6903_6#15	S. equi	Harris et al.	Animal Health Trust	ERS044372	Short	2010	United Kingdom	Leicestershire	Abscess	Acute	7	2	151	9	7	100% found	100% found	100% found	100% found	100% found	eqb1	100% found	100% found	100% found	100% found	100% found	100% found	100% found	100% found	100% found	100% found	100% found	100% found	100% found	100% found	Negative	No
31741_2_195	31741_2#195	S. equi	SES	Animal Health Trust	ERS20597433	Short	2016	United Kingdom	Renfrewshire	Nasopharyngeal swab	Unknown	7	2	151	173	6	100% found	100% found	100% found	100% found	100% found	eqb1	100% found	100% found	100% found	100% found	100% found	100% found	100% found	100% found	100% found	100% found	100% found	100% found	100% found	100% found	Negative	No
31741_2_359	31741_2#359	S. equi	SES	Animal Health Trust	ERS20597600	Short	2016	United Kingdom	Essex	Nasopharyngeal swab	Acute	7	2	151	173	6	100% found	100% found	100% found	100% found	100% found	eqb1	100% found	100% found	100% found	100% found	100% found	100% found	100% found	100% found	100% found	100% found	100% found	100% found	100% found	100% found	Negative	No
31741_2_103	31741_2#103	S. equi	SES	Animal Health Trust	ERS20597343	Short	2016	United Kingdom	Gloucestershire	Nasopharyngeal swab	Unknown	7	2	151	48	6	100% found	100% found	>99% found	100% found	100% found	eqb1	100% found	100% found	100% found	100% found	100% found	100% found	100% found	100% found	100% found	100% found	100% found	100% found	100% found	100% found	Positive	No
31741_2_225	31741_2#225	S. equi	SES	Animal Health Trust	ERS20597466	Short	2016	United Kingdom	Staffordshire	Guttural pouch wash	Unknown	7	2	151	173	6	100% found	100% found	100% found	100% found	100% found	eqb1	100% found	100% found	100% found	100% found	100% found	100% found	100% found	100% found	100% found	100% found	100% found	100% found	100% found	100% found	Negative	No
31741_2_65	31741_2#65	S. equi	SES	Animal Health Trust	ERS20597655	Short	2016	United Kingdom	Essex	Guttural pouch wash	Unknown	7	2	151	173	6	100% found	100% found	100% found	100% found	100% found	eqb1	100% found	100% found	100% found	100% found	100% found	100% found	100% found	100% found	100% found	100% found	100% found	100% found	100% found	100% found	Negative	No
ERX4074910_ERR4076574	UK600252	S. equi	Mitchell et al.	Animal Health Trust	ERS4533036	Short	2016	United Kingdom	Isle of Man	Abscess	Acute	7	2	151	173	6	100% found	100% found	100% found	100% found	100% found	eqb13	Absent	100% found	100% found	100% found	100% found	100% found	100% found	100% found	100% found	100% found	>99% found	100% found	100% found	100% found	Negative	No
31741_2_2	31741_2#2	S. equi	SES	Animal Health Trust	ERS20597438	Short	2016	United Kingdom	Cheshire	Guttural pouch wash	Carrier	7	2	151	173	6	100% found	100% found	100% found	100% found	100% found	eqb1	100% found	100% found	100% found	100% found	100% found	100% found	100% found	100% found	100% found	100% found	100% found	100% found	100% found	100% found	Negative	No
ERX4074909_ERR4076573	UK600248	S. equi	Mitchell et al.	Animal Health Trust	ERS4533035	Short	2016	United Kingdom	Lanarkshire	Nasopharyngeal swab	Acute	7	2	151	173	6	100% found	100% found	100% found	100% found	100% found	eqb1	100% found	100% found	100% found	100% found	100% found	100% found	100% found	100% found	100% found	>99% found	100% found	100% found	100% found	100% found	Negative	No
31741_2_326	31741_2#326	S. equi	SES	Animal Health Trust	ERS20597565	Short	2016	United Kingdom	Isle of Man	Nasopharyngeal swab	Carrier	7	2	151	173	6	100% found	100% found	100% found	100% found	100% found	eqb1	100% found	100% found	100% found	100% found	100% found	100% found	100% found	100% found	100% found	100% found	100% found	100% found	100% found	100% found	Positive	No
31741_2_36	31741_2#36	S. equi	SES	Animal Health Trust	ERS20597601	Short	2016	United Kingdom	Hampshire	Nasopharyngeal swab	Acute	7	2	151	173	6	100% found	100% found	>99% found	100% found	100% found	eqb1	100% found	100% found	100% found	100% found	100% found	100% found	100% found	100% found	100% found	100% found	100% found	100% found	100% found	100% found	Positive	No
31741_2_180	31741_2#180	S. equi	SES	Animal Health Trust	ERS20597417	Short	2016	United Kingdom	Cheshire	Guttural pouch wash	Unknown	7	2	151	173	6	100% found	100% found	100% found	100% found	100% found	eqb1	100% found	100% found	100% found	100% found	100% found	100% found	100% found	100% found	100% found	100% found	100% found	100% found	100% found	100% found	Negative	No
31741_2_236	31741_2#236	S. equi	SES	Animal Health Trust	ERS20597476	Short	2016	United Kingdom	Staffordshire	Charcoal swab	Acute	7	2	151	173	6	100% found	100% found	100% found	100% found	100% found	eqb1	100% found	100% found	100% found	100% found	100% found	100% found	100% found	100% found	100% found	100% found	100% found	100% found	100% found	100% found	Negative	No
ERX4074739_ERR4076403	UAE0408_01	S. equi	Mitchell et al.	Central Veterinary Research Laboratory, United Arab Emirates	ERS4532865	Short	2014	United Arab Emirates	Dubai	Guttural pouch wash	Unknown	7	2	179	9	N/A - not used in lineage analysis	100% found	100% found	100% found	100% found	100% found	eqb1	100% found	100% found	100% found	100% found	100% found	100% found	100% found	100% found	100% found	100% found	100% found	100% found	100% found	100% found	Negative	No
ERX4074742_ERR4076406	UAE0428_07	S. equi	Mitchell et al.	Central Veterinary Research Laboratory, United Arab Emirates	ERS4532868	Short	2014	United Arab Emirates	Dubai	Guttural pouch wash	Unknown	7	2	179	9	N/A - not used in lineage analysis	100% found	100% found	100% found	100% found	100% found	eqb13	Absent	100% found	100% found	100% found	100% found	100% found	100% found	100% found	100% found	100% found	100% found	100% found	100% found	100% found	Negative	No
ERX4074709_ERR4076373	UAE0120_22	S. equi	Mitchell et al.	Central Veterinary Research Laboratory, United Arab Emirates	ERS4532835	Short	2014	United Arab Emirates	Dubai	Guttural pouch wash	Unknown	7	2	179	9	N/A - not used in lineage analysis	100% found	100% found	100% found	100% found	100% found	eqb6	100% found	100% found	>99% found	100% found	100% found	100% found	>99% found	Absent	100% found	100% found	100% found	100% found	100% found	100% found	Negative	No
ERX4074724_ERR4076388	UAE0292_04	S. equi	Mitchell et al.	Central Veterinary Research Laboratory, United Arab Emirates	ERS4532850	Short	2014	United Arab Emirates	Dubai	Guttural pouch wash	Unknown	7	2	151	9	N/A - not used in lineage analysis	100% found	100% found	100% found	100% found	100% found	eqb1	100% found	100% found	100% found	100% found	100% found	100% found	>99% found	100% found	100% found	100% found	100% found	100% found	100% found	100% found	Negative	No
ERX4074746_ERR4076410	UAE0462_01	S. equi	Mitchell et al.	Central Veterinary Research Laboratory, United Arab Emirates	ERS4532872	Short	2014	United Arab Emirates	Dubai	Guttural pouch wash	Unknown	7	2	151	9	N/A - not used in lineage analysis	100% found	100% found	100% found	100% found	100% found	eqb1	100% found	100% found	100% found	100% found	>99% found	100% found	100% found	100% found	>99% found	100% found	100% found	100% found	100% found	100% found	Negative	No
ERX4074723_ERR4076387	UAE0233_18	S. equi	Mitchell et al.	Central Veterinary Research Laboratory, United Arab Emirates	ERS4532849	Short	2014	United Arab Emirates	Dubai	Guttural pouch wash	Unknown	7	2	179	9	N/A - not used in lineage analysis	100% found	100% found	100% found	100% found	100% found	eqb1	100% found	100% found	100% found	100% found	>99% found	100% found	100% found	100% found	100% found	100% found	100% found	100% found	100% found	100% found	Negative	No
ERX4074727_ERR4076391	UAE0334	S. equi	Mitchell et al.	Central Veterinary Research Laboratory, United Arab Emirates	ERS4532853	Short	2014	United Arab Emirates	Dubai	Guttural pouch wash	Unknown	7	2	151	9	N/A - not used in lineage analysis	100% found	100% found	100% found	100% found	100% found	eqb1	100% found	100% found	>99% found	100% found	100% found	>99% found	100% found	100% found	100% found	100% found	100% found	100% found	>90% found	100% found	Negative	No
ERX4074719_ERR4076383	UAE0233	S. equi	Mitchell et al.	Central Veterinary Research Laboratory, United Arab Emirates	ERS4532845	Short	2014	United Arab Emirates	Dubai	Mare's milk	Acute	7	2	151	9	N/A - not used in lineage analysis	100% found	100% found	>99% found	100% found	100% found	eqb1	100% found	100% found	100% found	100% found	100% found	100% found	100% found	100% found	100% found	100% found	100% found	100% found	100% found	100% found	Negative	No
ERX4074717_ERR4076381	UAE0183_21	S. equi	Mitchell et al.	Central Veterinary Research Laboratory, United Arab Emirates	ERS4532843	Short	2014	United Arab Emirates	Dubai	Guttural pouch wash	Unknown	7	2	179	9	N/A - not used in lineage analysis	100% found	100% found	100% found	100% found	100% found	eqb5	100% found	100% found	>99% found	100% found	100% found	100% found	100% found	100% found	Absent	100% found	100% found	100% found	100% found	100% found	Negative	No
ERX4074710_ERR4076374	UAE0163	S. equi	Mitchell et al.	Central Veterinary Research Laboratory, United Arab Emirates	ERS4532836	Short	2014	United Arab Emirates	Dubai	Fluid	Unknown	7	2	151	9	N/A - not used in lineage analysis	100% found	100% found	100% found	100% found	100% found	eqb1	100% found	100% found	100% found	100% found	100% found	100% found	100% found	100% found	>99% found	100% found	100% found	100% found	100% found	100% found	Negative	No
ERX4074760_ERR4076424	UAE0605	S. equi	Mitchell et al.	Central Veterinary Research Laboratory, United Arab Emirates	ERS4532886	Short	2014	United Arab Emirates	Dubai	Guttural pouch wash	Unknown	7	2	179	9	N/A - not used in lineage analysis	100% found	100% found	100% found	100% found	100% found	eqb1	100% found	100% found	100% found	100% found	100% found	100% found	100% found	100% found	100% found	100% found	100% found	100% found	100% found	100% found	Negative	No
ERX4074730_ERR4076394	UAE0359_04	S. equi	Mitchell et al.	Central Veterinary Research Laboratory, United Arab Emirates	ERS4532856	Short	2014	United Arab Emirates	Dubai	Guttural pouch wash	Unknown	7	2	151	9	N/A - not used in lineage analysis	100% found	100% found	100% found	100% found	100% found	eqb13	Absent	100% found	100% found	100% found	100% found	100% found	100% found	100% found	100% found	100% found	100% found	100% found	100% found	100% found	Negative	No
ERX4074713_ERR4076377	UAE0183_10	S. equi	Mitchell et al.	Central Veterinary Research Laboratory, United Arab Emirates	ERS4532839	Short	2014	United Arab Emirates	Dubai	Guttural pouch wash	Unknown	7	2	151	9	N/A - not used in lineage analysis	100% found	100% found	100% found	100% found	100% found	eqb1	100% found	100% found	100% found	100% found	100% found	100% found	100% found	100% found	100% found	100% found	100% found	100% found	100% found	100% found	Negative	No
ERX4074726_ERR4076390	UAE0292_16	S. equi	Mitchell et al.	Central Veterinary Research Laboratory, United Arab Emirates	ERS4532852	Short	2014	United Arab Emirates	Dubai	Guttural pouch wash	Unknown	7	2	179	9	N/A - not used in lineage analysis	100% found	100% found	100% found	100% found	100% found	eqb11	100% found	100% found	Absent	100% found	100% found	100% found	100% found	100% found	100% found	100% found	100% found	100% found	100% found	100% found	Negative	No
ERX4074718_ERR4076382	UAE0228	S. equi	Mitchell et al.	Central Veterinary Research Laboratory, United Arab Emirates	ERS4532844	Short	2014	United Arab Emirates	Dubai	Nasal swab	Acute	7	2	151	9	N/A - not used in lineage analysis	100% found	100% found	100% found	100% found	100% found	eqb22	Absent	Absent	Absent	Absent	Absent	Absent	Absent	Absent	Absent	Absent	Absent	Absent	Absent	Absent	Negative	No
ERX4074761_ERR4076425	UAE0659	S. equi	Mitchell et al.	Central Veterinary Research Laboratory, United Arab Emirates	ERS4532887	Short	2014	United Arab Emirates	Dubai	Guttural pouch wash	Unknown	7	2	151	9	N/A - not used in lineage analysis	100% found	100% found	100% found	100% found	100% found	eqb22	Absent	100% found	Absent	Absent	Absent	Absent	Absent	Absent	Absent	Absent	Absent	Absent	Absent	Absent	Negative	No
ERX4074720_ERR4076384	UAE0233_04	S. equi	Mitchell et al.	Central Veterinary Research Laboratory, United Arab Emirates	ERS4532846	Short	2014	United Arab Emirates	Dubai	Guttural pouch wash	Unknown	7	2	151	9	N/A - not used in lineage analysis	100% found	100% found	100% found	100% found	100% found	eqb2	100% found	100% found	100% found	>99% found	100% found	100% found	100% found	100% found	100% found	>99% found	100% found	100% found	100% found	Absent	Negative	No
31741_2_7	31741_2#7	S. equi	SES	Animal Health Trust	ERS20597660	Short	2016	United Kingdom	Cheshire	Guttural pouch wash	Carrier	7	2	151	173	6	100% found	100% found	100% found	100% found	100% found	eqb1	100% found	100% found	100% found	100% found	100% found	100% found	100% found	100% found	100% found	100% found	100% found	100% found	100% found	100% found	Negative	No
31741_2_322	31741_2#322	S. equi	SES	Animal Health Trust	ERS20597562	Short	2016	United Kingdom	Sussex	Nasopharyngeal swab	Unknown	7	2	151	173	6	100% found	100% found	>99% found	100% found	100% found	eqb1	100% found	100% found	100% found	100% found	100% found	100% found	100% found	100% found	100% found	100% found	100% found	100% found	100% found	100% found	Negative	No
31741_2_184	31741_2#184	S. equi	SES	Animal Health Trust	ERS20597421	Short	2016	United Kingdom	Hertfordshire	Nasopharyngeal swab	Unknown	7	2	151	173	6	100% found	100% found	100% found	100% found	100% found	eqb1	100% found	100% found	100% found	100% found	100% found	100% found	100% found	100% found	100% found	100% found	100% found	100% found	100% found	100% found	Negative	No
ERX4074919_ERR4076583	UK603918	S. equi	Mitchell et al.	Animal Health Trust	ERS4533045	Short	2016	United Kingdom	Stirlingshire	Nasopharyngeal swab	Acute	7	2	151	173	6	100% found	100% found	100% found	100% found	100% found	eqb1	100% found	100% found	100% found	100% found	100% found	100% found	100% found	100% found	100% found	100% found	100% found	100% found	100% found	100% found	Negative	No
ERX4074925_ERR4076589	UK605126	S. equi	Mitchell et al.	Animal Health Trust	ERS4533051	Short	2016	United Kingdom	West Yorkshire	Guttural pouch wash	Acute	7	2	151	173	6	100% found	100% found	100% found	100% found	100% found	eqb1	100% found	100% found	100% found	100% found	100% found	100% found	100% found	100% found	100% found	100% found	100% found	>99% found	100% found	100% found	Negative	No
ERX4074929_ERR4076593	UK607499	S. equi	Mitchell et al.	Animal Health Trust	ERS4533055	Short	2016	United Kingdom	West Sussex	Nasopharyngeal swab	Acute	7	2	151	173	6	100% found	100% found	100% found	100% found	100% found	eqb1	100% found	100% found	100% found	100% found	100% found	100% found	100% found	100% found	100% found	100% found	100% found	>99% found	100% found	100% found	Negative	No
ERX4074915_ERR4076579	UK603405	S. equi	Mitchell et al.	Animal Health Trust	ERS4533041	Short	2016	United Kingdom	Lancashire	Nasopharyngeal swab	Acute	7	2	151	173	6	>90% found	>90% found	100% found	100% found	100% found	eqb1	100% found	100% found	100% found	100% found	100% found	100% found	100% found	100% found	100% found	100% found	100% found	100% found	100% found	100% found	Negative	No
31741_2_299	31741_2#299	S. equi	SES	Animal Health Trust	ERS20597537	Short	2016	United Kingdom	Cambridgeshire	Nasopharyngeal swab	Unknown	7	2	151	156	6	100% found	100% found	100% found	100% found	100% found	eqb1	100% found	100% found	100% found	100% found	100% found	100% found	100% found	100% found	100% found	100% found	100% found	100% found	100% found	100% found	Negative	No
31741_2_120	31741_2#120	S. equi	SES	Animal Health Trust	ERS20597359	Short	2016	United Kingdom	Surrey	Nasopharyngeal swab	Acute	7	2	151	9	6	100% found	100% found	100% found	100% found	100% found	eqb1	100% found	100% found	100% found	100% found	100% found	100% found	100% found	100% found	100% found	100% found	100% found	100% found	100% found	100% found	Positive	No
ERX4074914_ERR4076578	UK603404	S. equi	Mitchell et al.	Animal Health Trust	ERS4533040	Short	2016	United Kingdom	Hampshire	Nasopharyngeal swab	Acute	7	2	151	48	6	100% found	100% found	100% found	100% found	>99% found	eqb1	100% found	100% found	100% found	100% found	100% found	100% found	100% found	100% found	100% found	>99% found	>99% found	100% found	100% found	100% found	Negative	No
31741_2_188	31741_2#188	S. equi	SES	Animal Health Trust	ERS20597425	Short	2016	United Kingdom	Gloucestershire	Guttural pouch wash	Unknown	7	2	151	48	6	100% found	100% found	>99% found	100% found	100% found	eqb1	100% found	100% found	100% found	100% found	100% found	100% found	100% found	100% found	100% found	100% found	100% found	100% found	100% found	100% found	Positive	No
31741_2_124	31741_2#124	S. equi	SES	Animal Health Trust	ERS20597362	Short	2016	United Kingdom	Cheshire	Guttural pouch wash	Carrier	7	2	151	9	6	100% found	100% found	>99% found	100% found	100% found	eqb1	100% found	100% found	100% found	100% found	100% found	100% found	100% found	100% found	100% found	100% found	100% found	100% found	100% found	100% found	Positive	No
31741_2_211	31741_2#211	S. equi	SES	Animal Health Trust	ERS20597451	Short	2016	United Kingdom	Lanarkshire	Nasopharyngeal swab	Unknown	7	2	151	48	6	100% found	100% found	>99% found	100% found	100% found	eqb1	100% found	100% found	100% found	100% found	100% found	100% found	100% found	100% found	>99% found	100% found	100% found	100% found	100% found	100% found	Positive	No
31741_2_366	31741_2#366	S. equi	SES	Animal Health Trust	ERS20597608	Short	2016	United Kingdom	Gloucestershire	Guttural pouch wash	Unknown	7	2	151	48	6	100% found	100% found	100% found	100% found	100% found	eqb1	100% found	100% found	100% found	100% found	100% found	100% found	100% found	100% found	100% found	100% found	100% found	100% found	100% found	100% found	Positive	No
31741_2_128	31741_2#128	S. equi	SES	Animal Health Trust	ERS20597365	Short	2016	United Kingdom	Sussex	Guttural pouch wash	Unknown	7	2	151	9	6	100% found	100% found	>99% found	100% found	100% found	eqb1	100% found	100% found	100% found	100% found	100% found	100% found	100% found	100% found	100% found	100% found	100% found	100% found	100% found	100% found	Positive	No
31741_2_132	31741_2#132	S. equi	SES	Animal Health Trust	ERS20597370	Short	2016	United Kingdom	Sussex	Guttural pouch wash	Unknown	7	2	151	9	6	100% found	100% found	>99% found	100% found	100% found	eqb1	100% found	100% found	100% found	100% found	100% found	100% found	100% found	100% found	100% found	100% found	100% found	100% found	100% found	100% found	Positive	No
31741_2_262	31741_2#262	S. equi	SES	Animal Health Trust	ERS20597503	Short	2016	United Kingdom	Wiltshire	Nasopharyngeal swab	Acute	7	2	151	9	6	100% found	100% found	100% found	100% found	100% found	eqb1	100% found	100% found	100% found	100% found	100% found	100% found	100% found	100% found	100% found	100% found	100% found	100% found	100% found	100% found	Negative	No
31741_2_270	31741_2#270	S. equi	SES	Animal Health Trust	ERS20597509	Short	2016	United Kingdom	Surrey	Nasopharyngeal swab	Acute	7	2	151	9	6	100% found	100% found	100% found	100% found	100% found	eqb1	100% found	100% found	100% found	100% found	100% found	100% found	100% found	100% found	100% found	100% found	100% found	100% found	100% found	100% found	Negative	No
ERX4074923_ERR4076587	UK604779	S. equi	Mitchell et al.	Animal Health Trust	ERS4533049	Short	2016	United Kingdom	Cumbria	Nasopharyngeal swab	Acute	7	2	179	9	6	100% found	100% found	100% found	100% found	100% found	eqb1	100% found	100% found	100% found	100% found	100% found	100% found	100% found	100% found	100% found	100% found	100% found	100% found	100% found	100% found	Negative	No
31741_2_182	31741_2#182	S. equi	SES	Animal Health Trust	ERS20597419	Short	2016	United Kingdom	Kent	Nasopharyngeal swab	Acute	7	2	151	9	6	100% found	100% found	100% found	100% found	100% found	eqb1	100% found	100% found	100% found	100% found	100% found	100% found	100% found	100% found	100% found	100% found	100% found	100% found	100% found	100% found	Negative	No
ERX4074928_ERR4076592	UK607239	S. equi	Mitchell et al.	Animal Health Trust	ERS4533054	Short	2016	United Kingdom	Cumbria	Nasal swab	Acute	7	2	151	9	6	100% found	100% found	100% found	100% found	100% found	eqb1	100% found	100% found	100% found	100% found	100% found	>99% found	100% found	100% found	100% found	100% found	100% found	100% found	100% found	100% found	Positive	No
ERX4074930_ERR4076594	UK607708	S. equi	Mitchell et al.	Animal Health Trust	ERS4533056	Short	2016	United Kingdom	Leicestershire	Abscess	Acute	7	2	151	9	6	100% found	100% found	100% found	100% found	100% found	eqb1	100% found	100% found	100% found	100% found	100% found	100% found	>99% found	100% found	100% found	100% found	100% found	100% found	100% found	100% found	Negative	No
ERX4074924_ERR4076588	UK604947	S. equi	Mitchell et al.	Animal Health Trust	ERS4533050	Short	2016	United Kingdom	Kent	Abscess	Acute	7	2	151	9	6	100% found	100% found	100% found	100% found	100% found	eqb1	100% found	100% found	100% found	100% found	100% found	100% found	100% found	100% found	100% found	100% found	100% found	100% found	100% found	100% found	Negative	No
ERX4074918_ERR4076582	UK603657	S. equi	Mitchell et al.	Animal Health Trust	ERS4533044	Short	2016	United Kingdom	Gloucestershire	Nasopharyngeal swab	Acute	7	2	151	9	6	100% found	100% found	100% found	100% found	100% found	eqb1	100% found	100% found	100% found	100% found	100% found	100% found	>99% found	100% found	100% found	100% found	100% found	100% found	100% found	100% found	Positive	No
31741_2_371	31741_2#371	S. equi	SES	Animal Health Trust	ERS20597613	Short	2016	United Kingdom	North Yorkshire	Guttural pouch wash	Acute	7	2	151	9	6	100% found	100% found	100% found	100% found	100% found	eqb1	100% found	100% found	100% found	100% found	100% found	100% found	100% found	100% found	100% found	100% found	100% found	100% found	100% found	100% found	Negative	No
31741_2_81	31741_2#81	S. equi	SES	Animal Health Trust	ERS20597673	Short	2016	United Kingdom	Cambridgeshire	Guttural pouch wash	Carrier	7	2	151	9	6	100% found	100% found	100% found	100% found	100% found	eqb1	100% found	100% found	100% found	100% found	100% found	100% found	100% found	100% found	100% found	100% found	100% found	100% found	100% found	100% found	Positive	No
31741_2_32	31741_2#32	S. equi	SES	Animal Health Trust	ERS20597559	Short	2016	United Kingdom	Cambridgeshire	Nasopharyngeal swab	Unknown	7	2	151	9	6	100% found	100% found	100% found	100% found	100% found	eqb1	100% found	100% found	100% found	100% found	100% found	100% found	100% found	100% found	100% found	100% found	100% found	100% found	100% found	100% found	Positive	No
31741_2_377	31741_2#377	S. equi	SES	Animal Health Trust	ERS20597619	Short	2016	United Kingdom	Buckinghamshire	Guttural pouch wash	Unknown	7	2	151	9	6	100% found	100% found	100% found	100% found	100% found	eqb1	100% found	100% found	100% found	100% found	100% found	100% found	100% found	100% found	100% found	100% found	100% found	100% found	100% found	100% found	Negative	No
31741_2_343	31741_2#343	S. equi	SES	Animal Health Trust	ERS20597583	Short	2016	United Kingdom	Devon	Guttural pouch wash	Unknown	7	2	151	9	6	100% found	100% found	100% found	100% found	100% found	eqb1	100% found	100% found	100% found	100% found	100% found	100% found	100% found	100% found	100% found	100% found	100% found	100% found	100% found	100% found	Negative	No
31741_2_136	31741_2#136	S. equi	SES	Animal Health Trust	ERS20597373	Short	2016	United Kingdom	Sussex	Guttural pouch wash	Acute	7	2	151	9	6	100% found	100% found	>99% found	100% found	100% found	eqb1	100% found	100% found	100% found	100% found	100% found	100% found	100% found	100% found	100% found	100% found	100% found	100% found	100% found	100% found	Positive	No
31741_2_241	31741_2#241	S. equi	SES	Animal Health Trust	ERS20597482	Short	2016	United Kingdom	Devon	Guttural pouch wash	Carrier	7	2	151	9	6	100% found	100% found	100% found	100% found	100% found	eqb1	100% found	100% found	100% found	100% found	100% found	100% found	100% found	100% found	100% found	100% found	100% found	100% found	100% found	100% found	Negative	No
31741_2_335	31741_2#335	S. equi	SES	Ghent University	ERS20597575	Short	2016	Belgium	Balegem	Guttural pouch wash	Carrier	7	2	151	9	N/A - not used in lineage analysis	100% found	100% found	100% found	100% found	100% found	eqb1	100% found	100% found	100% found	100% found	100% found	100% found	100% found	100% found	100% found	100% found	100% found	100% found	100% found	100% found	Negative	No
ERX4074917_ERR4076581	UK603612	S. equi	Mitchell et al.	Animal Health Trust	ERS4533043	Short	2016	United Kingdom	Yorkshire	Nasopharyngeal swab	Acute	7	2	151	9	6	>90% found	>90% found	100% found	100% found	100% found	eqb13	Absent	100% found	100% found	100% found	100% found	100% found	100% found	100% found	100% found	100% found	100% found	>99% found	100% found	100% found	Positive with compretence genes	No
31741_2_141	31741_2#141	S. equi	SES	Animal Health Trust	ERS20597379	Short	2016	United Kingdom	Pembrokeshire	Guttural pouch wash	Carrier	7	2	151	86	6	100% found	100% found	100% found	100% found	100% found	eqb1	100% found	100% found	100% found	100% found	100% found	100% found	100% found	100% found	100% found	100% found	100% found	100% found	100% found	100% found	Negative	No
31741_2_149	31741_2#149	S. equi	SES	Animal Health Trust	ERS20597385	Short	2016	United Kingdom	Cheshire	Guttural pouch wash	Unknown	7	2	151	173	6	100% found	100% found	100% found	100% found	100% found	eqb1	100% found	100% found	100% found	100% found	100% found	100% found	100% found	100% found	100% found	100% found	100% found	100% found	100% found	100% found	Negative	No
31741_2_153	31741_2#153	S. equi	SES	Animal Health Trust	ERS20597390	Short	2016	United Kingdom	Pembrokeshire	Guttural pouch wash	Carrier	7	2	151	173	6	100% found	100% found	100% found	100% found	100% found	eqb1	100% found	100% found	100% found	100% found	100% found	100% found	100% found	100% found	100% found	100% found	100% found	100% found	100% found	100% found	Negative	No
31741_2_77	31741_2#77	S. equi	SES	Animal Health Trust	ERS20597668	Short	2016	United Kingdom	Lancashire	Guttural pouch wash	Carrier	7	2	151	9	6	100% found	100% found	100% found	100% found	100% found	eqb1	100% found	100% found	100% found	100% found	100% found	100% found	100% found	100% found	100% found	100% found	100% found	100% found	100% found	100% found	Positive	No
31741_2_342	31741_2#342	S. equi	SES	Animal Health Trust	ERS20597582	Short	2016	United Kingdom	West Yorkshire	Guttural pouch wash	Unknown	7	2	151	9	6	100% found	100% found	100% found	100% found	100% found	eqb1	100% found	100% found	100% found	100% found	100% found	100% found	100% found	100% found	100% found	100% found	100% found	100% found	100% found	100% found	Positive	No
31741_2_137	31741_2#137	S. equi	SES	Animal Health Trust	ERS20597374	Short	2017	United Kingdom	South Yorkshire	Guttural pouch wash	Carrier	7	2	179	9	8	100% found	100% found	100% found	100% found	100% found	eqb1	100% found	100% found	100% found	100% found	100% found	100% found	100% found	100% found	100% found	100% found	100% found	100% found	100% found	100% found	Negative	No
31741_2_338	31741_2#338	S. equi	SES	Animal Health Trust	ERS20597578	Short	2016	United Kingdom	West Yorkshire	Guttural pouch wash	Unknown	7	2	151	9	6	100% found	100% found	100% found	100% found	100% found	eqb1	100% found	100% found	100% found	100% found	100% found	100% found	100% found	100% found	100% found	100% found	100% found	100% found	100% found	100% found	Positive	No
31741_2_27	31741_2#27	S. equi	SES	Ghent University	ERS20597508	Short	2016	Belgium	Balegem	Guttural pouch wash	Acute	7	2	151	9	N/A - not used in lineage analysis	100% found	100% found	100% found	100% found	100% found	eqb1	100% found	100% found	100% found	100% found	100% found	100% found	100% found	100% found	100% found	100% found	100% found	100% found	100% found	100% found	Negative	No
31741_2_19	31741_2#19	S. equi	SES	Animal Health Trust	ERS20597427	Short	2016	United Kingdom	Devon	Nasopharyngeal swab	Acute	7	2	151	9	6	100% found	100% found	100% found	100% found	100% found	eqb1	100% found	100% found	100% found	100% found	100% found	100% found	100% found	100% found	100% found	100% found	100% found	100% found	100% found	100% found	Positive	No
31741_2_52	31741_2#52	S. equi	SES	Ghent University	ERS20597643	Short	2016	Belgium	Balegem	Guttural pouch wash	Unknown	7	2	151	9	N/A - not used in lineage analysis	100% found	100% found	>99% found	100% found	100% found	eqb1	100% found	100% found	100% found	100% found	100% found	100% found	100% found	100% found	100% found	100% found	100% found	100% found	100% found	100% found	Negative	No
31741_2_186	31741_2#186	S. equi	SES	Animal Health Trust	ERS20597423	Short	2016	United Kingdom	Cumbria	Nasopharyngeal swab	Acute	7	2	151	9	6	100% found	100% found	>99% found	100% found	100% found	eqb1	100% found	100% found	100% found	100% found	100% found	100% found	100% found	100% found	100% found	100% found	100% found	100% found	100% found	100% found	Positive	No
31741_2_157	31741_2#157	S. equi	SES	Animal Health Trust	ERS20597393	Short	2016	United Kingdom	Glamorganshire	Guttural pouch wash	Unknown	7	2	151	173	6	100% found	100% found	100% found	100% found	100% found	eqb1	100% found	100% found	100% found	100% found	100% found	100% found	100% found	100% found	100% found	100% found	100% found	100% found	100% found	100% found	Negative	No
31741_2_354	31741_2#354	S. equi	SES	Animal Health Trust	ERS20597595	Short	2016	United Kingdom	Buckinghamshire	Guttural pouch wash	Carrier	7	2	151	9	6	100% found	100% found	100% found	100% found	100% found	eqb1	100% found	100% found	100% found	100% found	100% found	100% found	100% found	100% found	100% found	100% found	100% found	100% found	100% found	100% found	Positive	No
31741_2_368	31741_2#368	S. equi	SES	Animal Health Trust	ERS20597609	Short	2016	United Kingdom	Buckinghamshire	Guttural pouch wash	Unknown	7	2	151	9	6	100% found	100% found	100% found	100% found	100% found	eqb1	100% found	100% found	100% found	100% found	100% found	100% found	100% found	100% found	100% found	100% found	100% found	100% found	100% found	100% found	Positive	No
31741_2_221	31741_2#221	S. equi	SES	Animal Health Trust	ERS20597462	Short	2016	United Kingdom	Surrey	Nasopharyngeal swab	Acute	7	2	151	9	6	100% found	100% found	>99% found	100% found	100% found	eqb1	100% found	100% found	100% found	100% found	100% found	100% found	100% found	100% found	100% found	100% found	100% found	100% found	100% found	100% found	Positive	No
31741_2_274	31741_2#274	S. equi	SES	Animal Health Trust	ERS20597512	Short	2016	United Kingdom	Surrey	Nasopharyngeal swab	Carrier	7	2	151	9	6	100% found	100% found	>99% found	100% found	100% found	eqb1	100% found	100% found	100% found	100% found	100% found	100% found	100% found	100% found	100% found	100% found	100% found	100% found	100% found	100% found	Positive	No
31741_2_220	31741_2#220	S. equi	SES	Animal Health Trust	ERS20597461	Short	2016	United Kingdom	Surrey	Nasopharyngeal swab	Acute	7	2	151	9	6	100% found	100% found	>99% found	100% found	100% found	eqb1	100% found	100% found	100% found	100% found	100% found	100% found	100% found	100% found	100% found	100% found	100% found	100% found	100% found	100% found	Positive	No
31741_2_216	31741_2#216	S. equi	SES	Animal Health Trust	ERS20597456	Short	2016	United Kingdom	Glamorganshire	Nasopharyngeal swab	Acute	7	2	151	9	6	100% found	100% found	>99% found	100% found	100% found	eqb1	100% found	100% found	100% found	100% found	100% found	100% found	100% found	100% found	100% found	100% found	100% found	100% found	100% found	100% found	Negative	No
31741_2_192	31741_2#192	S. equi	SES	Animal Health Trust	ERS20597430	Short	2016	United Kingdom	Sussex	Nasopharyngeal swab	Unknown	7	2	151	9	6	100% found	100% found	>99% found	100% found	100% found	eqb1	100% found	100% found	100% found	100% found	100% found	100% found	100% found	100% found	100% found	100% found	100% found	100% found	100% found	100% found	Negative	No
31741_2_99	31741_2#99	S. equi	SES	Animal Health Trust	ERS20597692	Short	2016	United Kingdom	Gloucestershire	Nasopharyngeal swab	Acute	7	2	151	9	6	100% found	100% found	>99% found	100% found	100% found	eqb1	100% found	100% found	100% found	100% found	100% found	100% found	100% found	100% found	100% found	100% found	100% found	100% found	100% found	100% found	Positive	No
31741_2_224	31741_2#224	S. equi	SES	Animal Health Trust	ERS20597465	Short	2016	United Kingdom	Surrey	Nasopharyngeal swab	Acute	7	2	151	9	6	100% found	100% found	>99% found	100% found	100% found	eqb1	100% found	100% found	100% found	100% found	100% found	100% found	100% found	100% found	100% found	100% found	100% found	100% found	100% found	100% found	Positive	No
31741_2_73	31741_2#73	S. equi	SES	Animal Health Trust	ERS20597664	Short	2016	United Kingdom	Leicestershire	Guttural pouch wash	Unknown	7	2	151	9	6	100% found	100% found	100% found	100% found	100% found	eqb1	100% found	100% found	100% found	100% found	100% found	100% found	100% found	100% found	100% found	100% found	100% found	100% found	100% found	100% found	Positive	No
31741_2_48	31741_2#48	S. equi	SES	Animal Health Trust	ERS20597638	Short	2016	United Kingdom	Buckinghamshire	Guttural pouch wash	Carrier	7	2	151	9	6	100% found	100% found	100% found	100% found	100% found	eqb1	100% found	100% found	100% found	100% found	100% found	100% found	100% found	100% found	100% found	100% found	100% found	100% found	100% found	100% found	Negative	No
31741_2_61	31741_2#61	S. equi	SES	Animal Health Trust	ERS20597652	Short	2016	United Kingdom	Sussex	Charcoal swab	Acute	7	2	151	9	6	100% found	100% found	100% found	100% found	100% found	eqb1	100% found	100% found	100% found	100% found	100% found	100% found	100% found	100% found	100% found	100% found	100% found	100% found	100% found	100% found	Positive	No
31741_2_140	31741_2#140	S. equi	SES	Ghent University	ERS20597378	Short	2016	Belgium	Balegem	Guttural pouch wash	Acute	7	2	151	9	N/A - not used in lineage analysis	100% found	100% found	100% found	100% found	100% found	eqb1	100% found	100% found	100% found	100% found	100% found	100% found	100% found	100% found	100% found	100% found	100% found	100% found	100% found	100% found	Negative	No
31741_2_279	31741_2#279	S. equi	SES	Animal Health Trust	ERS20597516	Short	2016	United Kingdom	Cambridgeshire	Guttural pouch wash	Carrier	7	2	151	9	6	100% found	100% found	>99% found	100% found	100% found	eqb1	100% found	100% found	100% found	100% found	100% found	100% found	100% found	100% found	100% found	100% found	100% found	100% found	100% found	100% found	Positive	No
31741_2_207	31741_2#207	S. equi	SES	Animal Health Trust	ERS20597447	Short	2016	United Kingdom	Lanarkshire	Guttural pouch wash	Unknown	7	2	151	9	6	100% found	100% found	>99% found	100% found	100% found	eqb1	100% found	100% found	100% found	100% found	100% found	100% found	100% found	100% found	100% found	100% found	100% found	100% found	100% found	100% found	Positive	No
31741_2_361	31741_2#361	S. equi	SES	Animal Health Trust	ERS20597603	Short	2016	United Kingdom	Conwy	Charcoal swab	Unknown	7	2	151	9	6	100% found	100% found	100% found	100% found	100% found	eqb1	100% found	100% found	100% found	100% found	100% found	100% found	100% found	100% found	100% found	100% found	100% found	100% found	100% found	100% found	Positive	No
31741_2_351	31741_2#351	S. equi	SES	Animal Health Trust	ERS20597592	Short	2016	United Kingdom	Midlothian	Guttural pouch wash	Unknown	7	2	151	9	6	100% found	100% found	100% found	100% found	100% found	eqb1	100% found	100% found	100% found	100% found	100% found	100% found	100% found	100% found	100% found	100% found	100% found	100% found	100% found	100% found	Positive	No
31741_2_317	31741_2#317	S. equi	SES	Animal Health Trust	ERS20597556	Short	2016	United Kingdom	Dorset	Charcoal swab	Acute	7	2	151	9	6	100% found	100% found	100% found	100% found	100% found	eqb1	100% found	100% found	100% found	100% found	100% found	100% found	100% found	100% found	100% found	100% found	100% found	100% found	100% found	100% found	Positive	No
31741_2_321	31741_2#321	S. equi	SES	Animal Health Trust	ERS20597561	Short	2016	United Kingdom	Dorset	Other	Acute	7	2	151	9	6	100% found	100% found	100% found	100% found	100% found	eqb1	100% found	100% found	100% found	100% found	100% found	100% found	100% found	100% found	100% found	100% found	100% found	100% found	100% found	100% found	Positive	No
31741_2_219	31741_2#219	S. equi	SES	Animal Health Trust	ERS20597459	Short	2016	United Kingdom	South Yorkshire	Nasopharyngeal swab	Acute	7	2	151	9	6	100% found	100% found	>99% found	100% found	100% found	eqb1	100% found	100% found	100% found	100% found	100% found	100% found	100% found	100% found	100% found	100% found	100% found	100% found	100% found	100% found	Positive	No
31741_2_161	31741_2#161	S. equi	SES	Animal Health Trust	ERS20597398	Short	2016	United Kingdom	Berkshire	Nasopharyngeal swab	Acute	7	2	151	9	6	100% found	100% found	>99% found	100% found	100% found	eqb1	100% found	100% found	100% found	100% found	100% found	100% found	100% found	100% found	100% found	100% found	100% found	100% found	100% found	100% found	Positive	No
31741_2_178	31741_2#178	S. equi	SES	Animal Health Trust	ERS20597414	Short	2016	United Kingdom	North Yorkshire	Guttural pouch wash	Acute	7	2	151	9	6	100% found	100% found	>99% found	100% found	100% found	eqb1	100% found	100% found	100% found	100% found	100% found	100% found	100% found	100% found	100% found	100% found	100% found	100% found	100% found	100% found	Positive	No
31741_2_200	31741_2#200	S. equi	SES	Animal Health Trust	ERS20597440	Short	2016	United Kingdom	Essex	Guttural pouch wash	Unknown	7	2	151	9	6	100% found	100% found	>99% found	100% found	100% found	eqb1	100% found	100% found	100% found	100% found	100% found	100% found	100% found	100% found	100% found	100% found	100% found	100% found	100% found	100% found	Positive	No
31741_2_199	31741_2#199	S. equi	SES	Animal Health Trust	ERS20597437	Short	2016	United Kingdom	Essex	Guttural pouch wash	Acute	7	2	151	9	6	100% found	100% found	>99% found	100% found	100% found	eqb1	100% found	100% found	100% found	100% found	100% found	100% found	100% found	100% found	100% found	100% found	100% found	100% found	100% found	100% found	Positive	No
31741_2_363	31741_2#363	S. equi	SES	Animal Health Trust	ERS20597605	Short	2016	United Kingdom	Cheshire	Charcoal swab	Acute	7	2	151	9	6	100% found	100% found	>99% found	100% found	100% found	eqb1	100% found	100% found	100% found	100% found	100% found	100% found	100% found	100% found	100% found	100% found	100% found	100% found	100% found	100% found	Positive	No
31741_2_283	31741_2#283	S. equi	SES	Animal Health Trust	ERS20597521	Short	2016	United Kingdom	Cambridgeshire	Guttural pouch wash	Carrier	7	2	151	9	6	100% found	100% found	>99% found	100% found	100% found	eqb1	100% found	100% found	100% found	100% found	100% found	100% found	100% found	100% found	100% found	100% found	100% found	100% found	100% found	100% found	Positive	No
31741_2_91	31741_2#91	S. equi	SES	Animal Health Trust	ERS20597684	Short	2016	United Kingdom	Cheshire	Guttural pouch wash	Unknown	7	2	151	9	6	100% found	100% found	100% found	100% found	100% found	eqb1	100% found	100% found	100% found	100% found	100% found	100% found	100% found	100% found	100% found	100% found	100% found	100% found	100% found	100% found	Positive	No
ERX4074927_ERR4076591	UK607152	S. equi	Mitchell et al.	Animal Health Trust	ERS4533053	Short	2016	United Kingdom	Cumbria	Guttural pouch wash	Carrier	7	2	179	9	6	100% found	100% found	100% found	100% found	100% found	eqb2	100% found	100% found	100% found	100% found	100% found	100% found	100% found	>99% found	100% found	100% found	100% found	100% found	100% found	Absent	Negative	No
31741_2_40	31741_2#40	S. equi	SES	Animal Health Trust	ERS20597630	Short	2016	United Kingdom	Staffordshire	Charcoal swab	Unknown	7	2	151	9	6	100% found	100% found	100% found	100% found	100% found	eqb1	100% found	100% found	100% found	100% found	100% found	100% found	100% found	100% found	100% found	100% found	100% found	100% found	100% found	100% found	Positive	No
31741_2_305	31741_2#305	S. equi	SES	Animal Health Trust	ERS20597545	Short	2016	United Kingdom	Lanarkshire	Nasopharyngeal swab	Acute	7	2	151	9	6	100% found	100% found	>99% found	100% found	100% found	eqb1	100% found	100% found	100% found	100% found	100% found	100% found	100% found	100% found	100% found	100% found	100% found	100% found	100% found	100% found	Positive	No
31741_2_166	31741_2#166	S. equi	SES	Animal Health Trust	ERS20597403	Short	2016	United Kingdom	Berkshire	Nasopharyngeal swab	Acute	7	2	151	9	6	100% found	100% found	>99% found	100% found	100% found	eqb1	100% found	100% found	100% found	100% found	100% found	100% found	100% found	100% found	100% found	100% found	100% found	100% found	100% found	100% found	Positive	No
31741_2_287	31741_2#287	S. equi	SES	Animal Health Trust	ERS20597525	Short	2016	United Kingdom	Cambridgeshire	Guttural pouch wash	Carrier	7	2	151	9	6	100% found	100% found	>99% found	100% found	100% found	eqb1	100% found	100% found	100% found	100% found	100% found	100% found	100% found	100% found	100% found	100% found	100% found	100% found	100% found	100% found	Positive	No
31741_2_175	31741_2#175	S. equi	SES	Animal Health Trust	ERS20597411	Short	2016	United Kingdom	North Yorkshire	Guttural pouch wash	Acute	7	2	151	9	6	100% found	100% found	>99% found	100% found	100% found	eqb1	100% found	100% found	100% found	100% found	100% found	100% found	100% found	100% found	100% found	100% found	100% found	100% found	100% found	100% found	Positive	No
31741_2_250	31741_2#250	S. equi	SES	Animal Health Trust	ERS20597491	Short	2016	United Kingdom	Norfolk	Nasopharyngeal swab	Acute	7	2	151	9	6	100% found	100% found	>99% found	100% found	100% found	eqb1	100% found	100% found	100% found	100% found	100% found	100% found	100% found	100% found	100% found	100% found	100% found	100% found	100% found	100% found	Positive	No
31741_2_291	31741_2#291	S. equi	SES	Animal Health Trust	ERS20597529	Short	2016	United Kingdom	Ayrshire	Charcoal swab	Acute	7	2	151	9	6	100% found	100% found	>99% found	100% found	100% found	eqb1	100% found	100% found	100% found	100% found	100% found	100% found	100% found	100% found	100% found	100% found	100% found	100% found	100% found	100% found	Negative	No
31741_2_215	31741_2#215	S. equi	SES	Animal Health Trust	ERS20597455	Short	2016	United Kingdom	Renfrewshire	Guttural pouch wash	Unknown	7	2	151	9	6	100% found	100% found	>99% found	100% found	100% found	eqb1	100% found	100% found	100% found	100% found	100% found	100% found	100% found	100% found	100% found	100% found	100% found	100% found	100% found	100% found	Positive	No
31741_2_204	31741_2#204	S. equi	SES	Animal Health Trust	ERS20597444	Short	2016	United Kingdom	Hertfordshire	Other	Unknown	7	2	151	9	6	100% found	100% found	>99% found	100% found	100% found	eqb1	100% found	100% found	100% found	100% found	100% found	100% found	100% found	100% found	100% found	100% found	100% found	100% found	100% found	100% found	Positive	No
31741_2_254	31741_2#254	S. equi	SES	Animal Health Trust	ERS20597494	Short	2016	United Kingdom	Hertfordshire	Guttural pouch wash	Unknown	7	2	151	9	6	100% found	100% found	>99% found	100% found	100% found	eqb1	100% found	100% found	100% found	100% found	100% found	100% found	100% found	100% found	100% found	100% found	100% found	100% found	100% found	100% found	Positive	No
31741_2_170	31741_2#170	S. equi	SES	Animal Health Trust	ERS20597408	Short	2016	United Kingdom	Berkshire	Nasopharyngeal swab	Acute	7	2	151	9	6	100% found	100% found	>99% found	100% found	100% found	eqb1	100% found	100% found	100% found	100% found	100% found	100% found	100% found	100% found	100% found	100% found	100% found	100% found	100% found	100% found	Positive	No
31741_2_230	31741_2#230	S. equi	SES	Animal Health Trust	ERS20597471	Short	2016	United Kingdom	Derbyshire	Guttural pouch wash	Unknown	7	2	151	9	6	100% found	100% found	100% found	100% found	100% found	eqb1	100% found	100% found	100% found	100% found	100% found	100% found	100% found	100% found	100% found	100% found	100% found	100% found	100% found	100% found	Positive	No
ERX4074932_ERR4076596	UK608142	S. equi	Mitchell et al.	Animal Health Trust	ERS4533058	Short	2016	United Kingdom	North Yorkshire	Nasopharyngeal swab	Acute	7	2	179	9	6	100% found	100% found	100% found	100% found	100% found	eqb1	100% found	100% found	100% found	100% found	100% found	100% found	100% found	100% found	100% found	100% found	100% found	100% found	100% found	100% found	Negative	No
31741_2_201	31741_2#201	S. equi	SES	Animal Health Trust	ERS20597441	Short	2016	United Kingdom	Gloucestershire	Guttural pouch wash	Unknown	7	2	151	9	6	100% found	100% found	100% found	100% found	100% found	eqb1	100% found	100% found	100% found	100% found	100% found	100% found	100% found	100% found	100% found	100% found	100% found	100% found	100% found	100% found	Positive	No
31741_2_44	31741_2#44	S. equi	SES	Animal Health Trust	ERS20597634	Short	2016	United Kingdom	Derbyshire	Nasopharyngeal swab	Unknown	7	2	151	9	6	100% found	100% found	100% found	100% found	100% found	eqb1	100% found	100% found	100% found	100% found	100% found	100% found	100% found	100% found	100% found	100% found	100% found	100% found	100% found	100% found	Positive	No
31741_2_355	31741_2#355	S. equi	SES	Animal Health Trust	ERS20597596	Short	2016	United Kingdom	Kent	Nasopharyngeal swab	Unknown	7	2	151	9	6	100% found	100% found	100% found	100% found	100% found	eqb1	100% found	100% found	100% found	100% found	100% found	100% found	100% found	100% found	100% found	100% found	100% found	100% found	100% found	100% found	Positive	No
31741_2_245	31741_2#245	S. equi	SES	Animal Health Trust	ERS20597486	Short	2016	United Kingdom	Derbyshire	Nasopharyngeal swab	Acute	7	2	151	9	6	100% found	100% found	100% found	100% found	100% found	eqb1	100% found	100% found	100% found	100% found	100% found	100% found	100% found	100% found	100% found	100% found	100% found	100% found	100% found	100% found	Positive	No
31741_2_347	31741_2#347	S. equi	SES	Animal Health Trust	ERS20597587	Short	2016	United Kingdom	Lancashire	Nasopharyngeal swab	Acute	7	2	151	9	6	100% found	100% found	100% found	100% found	100% found	eqb1	100% found	100% found	100% found	100% found	100% found	100% found	100% found	100% found	100% found	100% found	100% found	100% found	100% found	100% found	Positive	No
31741_2_23	31741_2#23	S. equi	SES	Animal Health Trust	ERS20597470	Short	2016	United Kingdom	Perthshire	Guttural pouch wash	Acute	7	2	151	9	6	100% found	100% found	100% found	100% found	100% found	eqb1	100% found	100% found	100% found	100% found	100% found	100% found	100% found	100% found	100% found	100% found	100% found	100% found	100% found	100% found	Positive	No
31741_2_304	31741_2#304	S. equi	SES	Animal Health Trust	ERS20597544	Short	2016	United Kingdom	Buckinghamshire	Other	Acute	7	2	151	9	6	100% found	100% found	100% found	100% found	100% found	eqb1	100% found	100% found	100% found	100% found	100% found	100% found	100% found	100% found	100% found	100% found	100% found	100% found	100% found	100% found	Positive	No
S003	S003	S. equi	SES	Dr Abigail McGlennon, Royal Veterinary College	ERS20597729	Short	2021	United Kingdom	ExeterÊ	guttural pouch wash	carrier	7	N/A - not in paper	151	9	N/A - not used in lineage analysis	100% found	100% found	100% found	100% found	100% found	eqb1	100% found	100% found	100% found	100% found	>99% found	100% found	100% found	100% found	100% found	100% found	100% found	100% found	100% found	100% found	Negative	No
S080	S080	S. equi	SES	Dr Abigail McGlennon, Royal Veterinary College	ERS20597797	Short	2021	United Kingdom	South Devon	guttural pouch wash	carrier	7	N/A - not in paper	151	9	N/A - not used in lineage analysis	100% found	100% found	100% found	100% found	100% found	eqb1	100% found	100% found	100% found	100% found	100% found	>99% found	>99% found	100% found	100% found	100% found	100% found	100% found	100% found	100% found	Negative	No
S070	S070	S. equi	SES	Dr Abigail McGlennon, Royal Veterinary College	ERS20597787	Short	2021	United Kingdom	South Devon	guttural pouch wash	Unknown	7	N/A - not in paper	151	9	N/A - not used in lineage analysis	100% found	100% found	100% found	100% found	100% found	eqb1	100% found	100% found	100% found	100% found	>99% found	100% found	100% found	100% found	100% found	100% found	100% found	>99% found	100% found	100% found	Negative	No
S069	S069	S. equi	SES	Dr Abigail McGlennon, Royal Veterinary College	ERS20597786	Short	2021	United Kingdom	South Devon	guttural pouch wash	carrier	7	N/A - not in paper	151	9	N/A - not used in lineage analysis	100% found	100% found	100% found	100% found	100% found	eqb1	100% found	100% found	100% found	100% found	100% found	100% found	>99% found	100% found	100% found	100% found	100% found	100% found	100% found	100% found	Negative	No
ERX4074921_ERR4076585	UK604332	S. equi	Mitchell et al.	Animal Health Trust	ERS4533047	Short	2016	United Kingdom	Buckinghamshire	Guttural pouch wash	Carrier	7	5	179	6	6	100% found	100% found	100% found	100% found	100% found	eqb1	100% found	100% found	>99% found	100% found	100% found	100% found	>99% found	100% found	100% found	100% found	100% found	100% found	100% found	100% found	Negative	No
31741_2_78	31741_2#78	S. equi	SES	Animal Health Trust	ERS20597669	Short	2017	United Kingdom	Essex	Guttural pouch wash	Unknown	7	2	151	173	6	100% found	100% found	100% found	100% found	100% found	eqb1	100% found	100% found	100% found	100% found	100% found	100% found	100% found	100% found	100% found	100% found	100% found	100% found	100% found	100% found	Negative	No
S072	S072	S. equi	SES	Dr Abigail McGlennon, Royal Veterinary College	ERS20597789	Long and short	2021	United Kingdom	South Devon	guttural pouch wash	carrier	7	N/A - not in paper	151	9	N/A - not used in lineage analysis	100% found	100% found	100% found	100% found	100% found	eqb1	100% found	100% found	100% found	100% found	>99% found	100% found	100% found	100% found	100% found	100% found	100% found	100% found	100% found	100% found	Negative	No
S074	S074	S. equi	SES	Dr Abigail McGlennon, Royal Veterinary College	ERS20597791	Short	2021	United Kingdom	South Devon	guttural pouch wash	carrier	7	N/A - not in paper	151	9	N/A - not used in lineage analysis	100% found	100% found	100% found	100% found	100% found	eqb1	100% found	100% found	100% found	100% found	100% found	100% found	100% found	100% found	100% found	100% found	100% found	100% found	100% found	100% found	Negative	No
S068	S068	S. equi	SES	Dr Abigail McGlennon, Royal Veterinary College	ERS20597785	Short	2021	United Kingdom	South Devon	guttural pouch wash	carrier	7	N/A - not in paper	151	9	N/A - not used in lineage analysis	100% found	100% found	100% found	100% found	100% found	eqb1	100% found	100% found	100% found	100% found	100% found	100% found	100% found	100% found	100% found	100% found	100% found	100% found	100% found	100% found	Negative	No
31741_2_226	31741_2#226	S. equi	SES	Animal Health Trust	ERS20597467	Short	2017	United Kingdom	Glamorganshire	Guttural pouch wash	Unknown	7	2	151	173	6	100% found	100% found	100% found	100% found	100% found	eqb1	100% found	100% found	100% found	100% found	100% found	100% found	100% found	100% found	100% found	100% found	100% found	100% found	100% found	100% found	Negative	No
31741_2_100	31741_2#100	S. equi	SES	Animal Health Trust	ERS20597340	Short	2017	United Kingdom	Northumberland	Guttural pouch wash	Acute	7	2	151	9	6	100% found	100% found	100% found	100% found	100% found	eqb1	100% found	100% found	100% found	100% found	100% found	100% found	100% found	100% found	100% found	100% found	100% found	100% found	100% found	100% found	Positive	No
S079	S079	S. equi	SES	Dr Abigail McGlennon, Royal Veterinary College	ERS20597796	Short	2021	United Kingdom	South Devon	guttural pouch wash	carrier	7	N/A - not in paper	151	9	N/A - not used in lineage analysis	100% found	100% found	100% found	100% found	100% found	eqb1	100% found	100% found	100% found	100% found	100% found	100% found	>99% found	100% found	100% found	100% found	100% found	100% found	100% found	100% found	Negative	No
31741_2_183	31741_2#183	S. equi	SES	Animal Health Trust	ERS20597420	Short	2017	United Kingdom	Glamorganshire	Guttural pouch wash	Unknown	7	2	151	173	6	100% found	100% found	100% found	100% found	100% found	eqb1	100% found	100% found	100% found	100% found	100% found	100% found	100% found	100% found	100% found	100% found	100% found	100% found	100% found	100% found	Negative	No
31741_2_74	31741_2#74	S. equi	SES	Animal Health Trust	ERS20597665	Short	2017	United Kingdom	Essex	Guttural pouch wash	Unknown	7	2	151	173	6	100% found	100% found	>99% found	100% found	100% found	eqb1	100% found	100% found	100% found	100% found	100% found	100% found	100% found	100% found	100% found	100% found	100% found	100% found	100% found	100% found	Negative	No
S053	S053	S. equi	SES	Dr Abigail McGlennon, Royal Veterinary College	ERS20597771	Short	2022	United Kingdom	South Devon	guttural pouch wash	acute	7	N/A - not in paper	151	9	N/A - not used in lineage analysis	100% found	100% found	100% found	100% found	100% found	eqb1	100% found	100% found	100% found	100% found	100% found	100% found	100% found	100% found	100% found	>99% found	100% found	100% found	100% found	100% found	Negative	No
31741_2_222	31741_2#222	S. equi	SES	Animal Health Trust	ERS20597463	Short	2017	United Kingdom	Essex	Guttural pouch wash	Carrier	7	2	151	173	6	100% found	100% found	100% found	100% found	100% found	eqb1	100% found	100% found	100% found	100% found	100% found	100% found	100% found	100% found	100% found	100% found	100% found	100% found	100% found	100% found	Negative	No
31741_2_92	31741_2#92	S. equi	SES	Animal Health Trust	ERS20597685	Short	2017	United Kingdom	Glamorganshire	Guttural pouch wash	Unknown	7	2	151	173	6	100% found	100% found	>99% found	100% found	100% found	eqb1	100% found	100% found	100% found	100% found	100% found	100% found	100% found	100% found	100% found	100% found	100% found	100% found	100% found	100% found	Negative	No
31741_2_202	31741_2#202	S. equi	SES	Animal Health Trust	ERS20597442	Short	2017	United Kingdom	Glamorganshire	Guttural pouch wash	Unknown	7	2	151	173	6	100% found	100% found	100% found	100% found	100% found	eqb1	100% found	100% found	100% found	100% found	100% found	100% found	100% found	100% found	100% found	100% found	100% found	100% found	100% found	100% found	Negative	No
[truncated: 313 more rows]
